# Supplementary material for: A global view of aging and Alzheimer’s pathogenesis-associated cell population dynamics and molecular signatures in human and mouse brains
Source: Nat Genet. 2023 Nov 30;55(12):2104–16. doi: 10.1038/s41588-023-01572-y (PMC10703679; doi:10.1038/s41588-023-01572-y)
Supplement: Supplementary file 3 — 1) Summary of key optimizations of EasySci-RNA compared to published sciRNA-seq3. 2) Differentially expressed genes across main cell types. 3) Differentially accessible sites across main cell types. 4) Differentially expressed exons across subclusters within each main cell type. 5) Validation of EasySci-RNA subclusters using integration analysis. 6) Gene module analysis results. 7) Differentially abundant subclusters between adult and young samples. 8) Differentially abundant subclusters between aged and adult samples. 9) Differentially expressed genes between aged and adult for all subclusters. 10) Differentially abundant subclusters between wild type and EOAD model. 11) Differentially abundant subclusters between wild type and LOAD model. 12) Differentially expressed genes between wild type and EOAD model (5xFAD) for all subclusters. 13) Differentially expressed genes between wild type and LOAD model (APOE*4/Trem2*R47H) for all subclusters. 14) Metadata for human samples included in this study. 15) Differentially expressed genes between control and AD human brain samples for main cell types in each region.16) Short dT reverse transcription primer sequences. 17) RandomN reverse transcription primer sequences. 18)Ligation primer sequences. 19) EasySci-RNA P7 primer sequences. 20) Primers for preparing barcoded Tn5 plates for EasySci-ATAC. 21) EasySci-ATAC P7 primer sequences. [file 41588_2023_1572_MOESM3_ESM.xlsx]

## Sheet: Supplementary Table 1
Supplementary Table 1. Summary of key optimizations of EasySci-RNA compared to published sci-RNA-seq3.
Key steps	sci-RNA-seq3	EasySci-RNA optimizations	Improvements
Nuclei extraction	Nuclei lysis buffer (1% SUPERase inhibitor)	EZ lysis buffer (1% DEPC + 0.1% SUPERase inhibitor)	Lower mRNA degradation and reduced cost and reduced cost
Nuclei fixation	4% Paraformaldehyde (15min)	0.1% formaldehyde (10min)	Higher e ciency, less nuclei clumping
Nuclei storage	Flash freezing	Slow freezing (in 10% DMSO)	Higher cell recovery rate
Indexed reverse transcription	Enzyme: SuperScript IV Primer: Oligo-dT primer	Enzyme: Maxima RT Primer: Oligo-dT + indexed random primer	Higher e ciency, reduced cost and full gene body coverage
Indexed ligation	Enzyme: quick ligase Primer: sci-RNA-seq3 primer	Enzyme: T4 ligase, Primer: re-designed primer with longer annealing length and additional chemical modifications	Higher cell recovery rate, reduced primer dimers in the final library, and shorter sequencing length requirement
Second strand synthesis	NEB Second strand synthesis module	NEBnext Ultra II Non-directional RNA second strand synthesis module; Ampure beads purification after Second strand synthesis	Shorter reaction time; higher e ciency and reduced primer dimers in the final library
Tagmentation	Loaded Tn5 from Illumina (not commercially available); Ampure beads purification after tagmentation	Custome loaded Tn5 enzyme; no Ampure beads purification after tagmentation	Easy access to the reagent; higher e ciency
Library amplification and purification	Two rounds of Ampure beads purification	One round of Ampure beads purification	Reduced cost
Sequencing data processing	A custom pipeline for processing single-read RNA-seq data for gene counting	A new pipeline for processing paired-end RNA-seq data for gene counting at exon resolution	Exon level expression quantification

## Sheet: Supplementary Table 2
Supplementary Table 2. Differentially expressed genes across main cell types.
Cell type	Gene name	Gene ID	Q-value	Fold change	TPM in cell type
Astrocytes	Slc6a11	ENSMUSG00000030307.9	0	13.1306	959.767
Astrocytes	A330076C08Rik	ENSMUSG00000113186.2	0	6.32239	113.775
Astrocytes	B230323A14Rik	ENSMUSG00000097623.8	0	4.41908	102.384
Astrocytes	Slc1a2	ENSMUSG00000005089.16	0	4.32699	8766.03
Astrocytes	Dio2	ENSMUSG00000007682.8	0	4.0806	136.436
Astrocytes	Gpam	ENSMUSG00000024978.12	0	3.9379	340.348
Astrocytes	Gm26512	ENSMUSG00000097157.3	0	3.59914	117.75
Astrocytes	Hacd2	ENSMUSG00000035376.11	0	3.12486	282.23
Astrocytes	Cpe	ENSMUSG00000037852.9	0	2.97738	1681.94
Astrocytes	Farp1	ENSMUSG00000025555.15	0	2.97371	1779.3
Astrocytes	Dbx2	ENSMUSG00000045608.8	0	2.97337	134.859
Astrocytes	Slc15a2	ENSMUSG00000022899.11	0	2.7737	167.633
Astrocytes	Ntsr2	ENSMUSG00000020591.12	0	2.74937	215.427
Astrocytes	4930488L21Rik	ENSMUSG00000097520.3	0	2.7186	241.428
Astrocytes	Gpc5	ENSMUSG00000022112.15	0	2.69834	7354.99
Astrocytes	Gja1	ENSMUSG00000050953.11	0	2.69396	371.443
Astrocytes	Fgfr3	ENSMUSG00000054252.19	0	2.59045	362.336
Astrocytes	Celrr	ENSMUSG00000097881.8	0	2.45831	246.318
Astrocytes	Gm12239	ENSMUSG00000086020.2	0	2.45795	668.813
Astrocytes	Mfge8	ENSMUSG00000030605.16	0	2.40546	123.037
Astrocytes	Mmd2	ENSMUSG00000039533.9	0	2.39496	274.076
Astrocytes	Ttyh3	ENSMUSG00000036565.8	0	2.37901	260.637
Astrocytes	Nim1k	ENSMUSG00000095930.2	0	2.33742	174.743
Astrocytes	Utp14b	ENSMUSG00000079470.9	0	2.31509	449.388
Astrocytes	Adamts9	ENSMUSG00000030022.15	0	2.30656	174.236
Astrocytes	Acsl3	ENSMUSG00000032883.16	0	2.25056	1241.99
Astrocytes	Palld	ENSMUSG00000058056.17	0	2.24513	144.462
Astrocytes	Alpk1	ENSMUSG00000028028.12	0	2.16147	126.356
Astrocytes	Usp53	ENSMUSG00000039701.12	0	2.15567	243.209
Astrocytes	Tspan7	ENSMUSG00000058254.13	0	2.12752	1066.51
Astrocytes	Plcd4	ENSMUSG00000026173.16	0	2.11283	182.732
Astrocytes	Htra1	ENSMUSG00000006205.14	0	2.09069	869.22
Astrocytes	Trp53bp2	ENSMUSG00000026510.11	0	2.07017	229.533
Astrocytes	Ddhd1	ENSMUSG00000037697.20	0	2.05157	667.31
Astrocytes	Slc39a12	ENSMUSG00000036949.17	0	2.04538	600.741
Astrocytes	Rorb	ENSMUSG00000036192.16	0	2.04203	968.747
Astrocytes	Rgs20	ENSMUSG00000002459.18	0	2.01221	811.339
Astrocytes	Cadm1	ENSMUSG00000032076.21	0	2.01135	2053.57
Astrocytes	Fads2	ENSMUSG00000024665.9	0	2.00072	266.91
Astrocytes	Gfap	ENSMUSG00000020932.15	7.63958392129298e-318	4.81802	110.338
Astrocytes	B930095G15Rik	ENSMUSG00000085133.3	1.79606790405485e-310	3.08131	171.655
Astrocytes	Adhfe1	ENSMUSG00000025911.15	1.63979e-298	2.47924	119.186
Astrocytes	Cyp4f15	ENSMUSG00000073424.10	2.09124e-246	8.10356	79.3008
Astrocytes	D630033O11Rik	ENSMUSG00000095385.4	1.4989e-242	18.1504	80.7803
Astrocytes	Smim3	ENSMUSG00000038059.8	3.11443e-241	2.51741	80.8626
Astrocytes	A330093E20Rik	ENSMUSG00000098284.9	2.35275e-233	2.33114	86.3118
Astrocytes	Msmo1	ENSMUSG00000031604.11	6.18477e-233	2.54027	133.503
Astrocytes	Gk	ENSMUSG00000025059.17	2.96074e-209	2.00557	161.747
Astrocytes	Agt	ENSMUSG00000031980.11	3.841e-204	7.908	72.739
Astrocytes	Myorg	ENSMUSG00000046312.5	6.61595e-196	2.09684	57.7033
Astrocytes	Pdzph1	ENSMUSG00000024227.15	8.15248e-195	2.95223	59.7406
Astrocytes	Sema4a	ENSMUSG00000028064.18	1.66212e-194	2.42473	90.9996
Astrocytes	Heph	ENSMUSG00000031209.15	3.39066e-187	4.70984	69.113
Astrocytes	Cd38	ENSMUSG00000029084.6	1.08225e-181	9.95663	65.3549
Astrocytes	Gm41492	ENSMUSG00000116763.2	8.80405e-176	3.33931	58.4083
Astrocytes	Slc9a3r1	ENSMUSG00000020733.4	1.27777e-163	2.27106	54.2716
Astrocytes	Gcnt4	ENSMUSG00000091387.3	2.08549e-159	3.44985	52.004
Astrocytes	Gm37885	ENSMUSG00000102234.2	4.11405e-158	13.9584	52.6397
Astrocytes	C030018K13Rik	ENSMUSG00000105352.5	1.11222e-153	24.7138	50.8288
Astrocytes	Sema4b	ENSMUSG00000030539.14	6.11693e-147	2.02876	92.8398
Astrocytes	Gm37679	ENSMUSG00000103971.2	1.07583e-144	10.1635	72.9382
Astrocytes	Tbc1d10a	ENSMUSG00000034412.14	1.96395e-127	2.3197	87.6871
Astrocytes	Acat3	ENSMUSG00000062480.13	4.78597e-125	9.88987	52.7895
Astrocytes	Gm49164	ENSMUSG00000115289.2	2.33634e-114	6.44902	53.0664
Astrocytes	Lrp3	ENSMUSG00000001802.17	3.52568e-113	2.29988	76.392
Astrocytes	Nsdhl	ENSMUSG00000031349.5	1.51904e-66	2.5846	53.2118
Astrocytes	Nudt9	ENSMUSG00000029310.14	1.04721e-64	2.38105	59.9514
Bergmann glia	Gdf10	ENSMUSG00000021943.8	0	25.486	247.966
Bergmann glia	Mybpc1	ENSMUSG00000020061.19	0	12.525	898.257
Bergmann glia	Gm3455	ENSMUSG00000108071.2	0	10.7121	98.573
Bergmann glia	Gm42973	ENSMUSG00000105733.2	0	9.88834	236.944
Bergmann glia	Gm42969	ENSMUSG00000105822.2	0	8.72365	149.931
Bergmann glia	Pax3	ENSMUSG00000004872.16	0	8.3227	429.222
Bergmann glia	Gm42972	ENSMUSG00000105445.2	0	8.20315	356.383
Bergmann glia	Gm42971	ENSMUSG00000105568.2	0	7.46013	224.773
Bergmann glia	Gm42970	ENSMUSG00000106446.2	0	7.3298	197.487
Bergmann glia	Tnc	ENSMUSG00000028364.16	0	6.656	294.721
Bergmann glia	9330188P03Rik	ENSMUSG00000115149.2	0	6.1175	117.733
Bergmann glia	Ank2	ENSMUSG00000032826.20	0	5.99275	14047
Bergmann glia	Dao	ENSMUSG00000042096.16	0	5.71249	354.955
Bergmann glia	A2m	ENSMUSG00000030111.10	0	4.84038	648.524
Bergmann glia	Gm5089	ENSMUSG00000064052.4	0	3.8027	275.38
Bergmann glia	Gpc6	ENSMUSG00000058571.12	0	3.70367	6792.82
Bergmann glia	Map2k6	ENSMUSG00000020623.12	0	3.20747	745.471
Bergmann glia	Gm37310	ENSMUSG00000103047.2	0	3.14669	140.245
Bergmann glia	Gm6277	ENSMUSG00000097440.3	0	3.13009	186.441
Bergmann glia	Elmo2	ENSMUSG00000017670.17	0	3.10052	473.994
Bergmann glia	Aass	ENSMUSG00000029695.14	0	3.03345	175.769
Bergmann glia	Lama2	ENSMUSG00000019899.18	0	2.93423	2390.2
Bergmann glia	Gm29521	ENSMUSG00000100807.3	0	2.91853	395.948
Bergmann glia	Ust	ENSMUSG00000047712.9	0	2.88917	1948.27
Bergmann glia	Gria4	ENSMUSG00000025892.17	0	2.80912	6525.41
Bergmann glia	Timp4	ENSMUSG00000030317.9	0	2.74663	168.233
Bergmann glia	Usp6nl	ENSMUSG00000039046.16	0	2.69998	309.08
Bergmann glia	Cmya5	ENSMUSG00000047419.6	0	2.67391	239.747
Bergmann glia	Cdc42ep4	ENSMUSG00000041598.8	0	2.57194	208.042
Bergmann glia	Plscr4	ENSMUSG00000032377.9	0	2.55953	206.318
Bergmann glia	Greb1l	ENSMUSG00000042942.19	0	2.53819	617.986
Bergmann glia	Lgi4	ENSMUSG00000036560.15	0	2.50018	184.034
Bergmann glia	Plce1	ENSMUSG00000024998.18	0	2.46406	1147.96
Bergmann glia	Lrig1	ENSMUSG00000030029.15	0	2.4307	1091.84
Bergmann glia	Gm5089	ENSMUSG00000115263.2	0	2.40994	352.998
Bergmann glia	Ttll3	ENSMUSG00000030276.20	0	2.40219	703.519
Bergmann glia	Akt2	ENSMUSG00000004056.16	0	2.37438	240.646
Bergmann glia	Gpr37l1	ENSMUSG00000026424.9	0	2.31196	337.628
Bergmann glia	Mpp6	ENSMUSG00000038388.15	0	2.27817	1199.58
Bergmann glia	Fam107a	ENSMUSG00000021750.17	0	2.27794	495.442
Bergmann glia	Gpm6b	ENSMUSG00000031342.18	0	2.26015	3212.35
Bergmann glia	Slc20a2	ENSMUSG00000037656.10	0	2.25058	460.648
Bergmann glia	Slc1a3	ENSMUSG00000005360.15	0	2.24915	3565.08
Bergmann glia	Samd4	ENSMUSG00000021838.18	0	2.20297	1038.48
Bergmann glia	Cdk5rap2	ENSMUSG00000039298.17	0	2.17021	538.744
Bergmann glia	Gsap	ENSMUSG00000039934.13	0	2.10685	524.492
Bergmann glia	Ptch1	ENSMUSG00000021466.13	0	2.08809	1161.57
Bergmann glia	Tesk2	ENSMUSG00000033985.18	5.72573e-308	2.38925	154.706
Bergmann glia	Plekho2	ENSMUSG00000050721.10	1.17679e-284	2.36933	87.4122
Bergmann glia	Slc14a1	ENSMUSG00000059336.15	3.54365e-283	2.5	75.8712
Bergmann glia	2810032G03Rik	ENSMUSG00000037735.8	3.74782e-280	3.70801	114.4
Bergmann glia	Lcat	ENSMUSG00000035237.8	5.32908e-269	2.12917	77.6676
Bergmann glia	Hopx	ENSMUSG00000059325.15	2.57396e-229	3.20897	74.2524
Bergmann glia	Gm31135	ENSMUSG00000109127.2	2.05463e-207	6.93845	72.2613
Bergmann glia	Gli1	ENSMUSG00000025407.8	3.35456e-196	8.9906	63.7447
Bergmann glia	C230031I18Rik	ENSMUSG00000105202.2	1.36566e-185	6.26321	99.6799
Bergmann glia	Igdcc3	ENSMUSG00000032394.7	2.20672e-179	2.05207	68.393
Bergmann glia	Them4	ENSMUSG00000028145.10	4.43163e-176	3.3978	105.495
Bergmann glia	Gpd1	ENSMUSG00000023019.13	3.37173e-172	2.00695	70.5984
Bergmann glia	Ptch2	ENSMUSG00000028681.12	8.40374e-166	3.9594	63.4576
Bergmann glia	Sfxn1	ENSMUSG00000021474.10	1.19874e-140	2.07331	120.15
Bergmann glia	Cox7b2	ENSMUSG00000049387.11	5.03586e-134	3.29822	53.1611
Bergmann glia	Smad9	ENSMUSG00000027796.3	5.12532e-128	2.42983	80.8718
Bergmann glia	Slc25a17	ENSMUSG00000022404.9	3.53623e-91	2.28281	91.9575
Bergmann glia	Gm42974	ENSMUSG00000104963.2	3.39384e-70	3.52096	51.7933
Bergmann glia	Rmnd5b	ENSMUSG00000001054.10	3.46635e-46	2.10142	50.8858
Cerebellum granule neurons	Cbln3	ENSMUSG00000040380.15	0	16.8926	213.126
Cerebellum granule neurons	Gabra6	ENSMUSG00000020428.14	0	6.47695	311.301
Cerebellum granule neurons	Grm4	ENSMUSG00000063239.18	0	3.44373	1013.62
Cerebellum granule neurons	Gm31615	ENSMUSG00000117351.2	0	3.33566	187.978
Cerebellum granule neurons	Cnksr3	ENSMUSG00000015202.14	0	3.16201	417.637
Cerebellum granule neurons	Tenm1	ENSMUSG00000016150.16	0	2.95492	1886.08
Cerebellum granule neurons	Il16	ENSMUSG00000001741.13	0	2.74017	538.625
Cerebellum granule neurons	Chn2	ENSMUSG00000004633.18	0	2.55307	2815.15
Cerebellum granule neurons	Fat2	ENSMUSG00000055333.15	0	2.50573	853.234
Cerebellum granule neurons	Adamts18	ENSMUSG00000053399.10	0	2.38988	129.521
Cerebellum granule neurons	Exph5	ENSMUSG00000034584.4	0	2.30628	299.787
Cerebellum granule neurons	Gm2694	ENSMUSG00000097248.10	0	2.21771	353.347
Cerebellum granule neurons	Mmp24	ENSMUSG00000027612.8	0	2.08654	261.599
Cerebellum granule neurons	Usp3	ENSMUSG00000032376.13	0	2.07039	406.583
Cerebellum granule neurons	Rbfox3	ENSMUSG00000025576.18	0	2.00088	2746.2
Cerebellum granule neurons	Trim62	ENSMUSG00000041000.9	5.91159e-275	3.30782	147.801
Cerebellum granule neurons	Neurod1	ENSMUSG00000034701.10	4.22217e-255	2.42123	100.387
Cerebellum granule neurons	Ptpn22	ENSMUSG00000027843.14	1.38852e-218	3.31145	109.824
Cerebellum granule neurons	Rif1	ENSMUSG00000036202.17	2.02193e-204	2.01839	267.362
Cerebellum granule neurons	Gabrd	ENSMUSG00000029054.9	1.11901e-200	2.10863	75.4407
Cerebellum granule neurons	9130019P16Rik	ENSMUSG00000073067.11	1.08977e-194	2.40455	104.706
Cerebellum granule neurons	Gm42912	ENSMUSG00000105640.2	9.97562e-178	9.43595	81.5334
Cerebellum granule neurons	Crtam	ENSMUSG00000032021.15	5.1924e-161	5.24109	70.1294
Cerebellum granule neurons	Dusp5	ENSMUSG00000034765.7	3.86706e-150	2.54372	72.3624
Cerebellum granule neurons	Bcl2l15	ENSMUSG00000044165.13	9.7458e-121	3.15859	62.2992
Cerebellum interneurons	Socs2	ENSMUSG00000020027.19	0	3.58975	210.327
Cerebellum interneurons	Rora	ENSMUSG00000032238.18	0	2.77636	18677.2
Cerebellum interneurons	Aldh1l2	ENSMUSG00000020256.15	0	2.71295	134.403
Cerebellum interneurons	Kit	ENSMUSG00000005672.13	0	2.68019	979.911
Cerebellum interneurons	Trim67	ENSMUSG00000036913.16	0	2.46288	293.345
Cerebellum interneurons	Kcna2	ENSMUSG00000040724.6	0	2.33957	542.069
Cerebellum interneurons	Arhgef37	ENSMUSG00000045094.9	0	2.14255	146.476
Cerebellum interneurons	Arl4c	ENSMUSG00000049866.13	0	2.122	169.031
Cerebellum interneurons	Nos1	ENSMUSG00000029361.19	0	2.11455	314.603
Cerebellum interneurons	Pvalb	ENSMUSG00000005716.17	0	2.06498	127.007
Cerebellum interneurons	A730060N03Rik	ENSMUSG00000092375.2	0	2.02947	149.135
Cerebellum interneurons	Ntn1	ENSMUSG00000020902.13	0	2.02678	732.56
Cerebellum interneurons	Gabra1	ENSMUSG00000010803.14	0	2.00592	615.187
Cerebellum interneurons	Gpr22	ENSMUSG00000044067.8	3.81929e-302	2.20733	97.0335
Cerebellum interneurons	Camk1g	ENSMUSG00000016179.12	1.95611e-274	2.09066	73.9463
Cerebellum interneurons	Cdkl1	ENSMUSG00000020990.6	2.42469e-259	2.25741	101.784
Cerebellum interneurons	Adamts15	ENSMUSG00000033453.9	3.03613e-242	2.40878	67.8458
Cerebellum interneurons	Lsm11	ENSMUSG00000044847.14	9.43056e-156	2.20224	64.019
Choroid plexus epithelial cells	Ttr	ENSMUSG00000061808.5	0	300.797	6380.88
Choroid plexus epithelial cells	Tmem72	ENSMUSG00000048108.14	0	205.252	883.002
Choroid plexus epithelial cells	Mfrp	ENSMUSG00000034739.18	0	190.278	125.076
Choroid plexus epithelial cells	Gm14051	ENSMUSG00000086756.2	0	67.0161	193.452
Choroid plexus epithelial cells	Kcne2	ENSMUSG00000039672.13	0	63.1134	139.94
Choroid plexus epithelial cells	Gm534	ENSMUSG00000115398.2	0	62.6681	99.9522
Choroid plexus epithelial cells	Slc4a5	ENSMUSG00000068323.13	0	56.5688	624.726
Choroid plexus epithelial cells	Cldn2	ENSMUSG00000047230.7	0	44.4149	173.042
Choroid plexus epithelial cells	Wdr72	ENSMUSG00000044976.18	0	23.5816	166.272
Choroid plexus epithelial cells	Gmnc	ENSMUSG00000068428.8	0	23.3214	1163.68
Choroid plexus epithelial cells	Sostdc1	ENSMUSG00000036169.7	0	21.7984	149.974
Choroid plexus epithelial cells	Htr2c	ENSMUSG00000041380.14	0	18.9082	7518.48
Choroid plexus epithelial cells	F5	ENSMUSG00000026579.9	0	18.8047	451.986
Choroid plexus epithelial cells	Kl	ENSMUSG00000058488.8	0	16.2841	841.952
Choroid plexus epithelial cells	Kcnj13	ENSMUSG00000079436.4	0	13.3487	283.492
Choroid plexus epithelial cells	Wdr86	ENSMUSG00000055235.12	0	11.2049	169.953
Choroid plexus epithelial cells	Otx2os1	ENSMUSG00000098682.9	0	10.9629	1580.38
Choroid plexus epithelial cells	Oca2	ENSMUSG00000030450.12	0	10.9049	341.942
Choroid plexus epithelial cells	Ace	ENSMUSG00000020681.15	0	10.5372	309.729
Choroid plexus epithelial cells	Arl6ip1	ENSMUSG00000030654.10	0	8.74187	514.899
Choroid plexus epithelial cells	Trpv4	ENSMUSG00000014158.13	0	8.29782	260.405
Choroid plexus epithelial cells	Col4a3	ENSMUSG00000079465.9	0	8.16793	249.448
Choroid plexus epithelial cells	Tc2n	ENSMUSG00000021187.15	0	7.79317	135.408
Choroid plexus epithelial cells	D630024D03Rik	ENSMUSG00000085772.8	0	7.69356	151.281
Choroid plexus epithelial cells	C330002G04Rik	ENSMUSG00000097930.3	0	7.28339	239.627
Choroid plexus epithelial cells	Gm44250	ENSMUSG00000107881.2	0	7.25002	126.425
Choroid plexus epithelial cells	9330185C12Rik	ENSMUSG00000097648.2	0	7.22768	134.367
Choroid plexus epithelial cells	Enpp2	ENSMUSG00000022425.17	0	7.07342	11701.2
Choroid plexus epithelial cells	Col8a1	ENSMUSG00000068196.6	0	6.97884	977.343
Choroid plexus epithelial cells	Slc2a12	ENSMUSG00000037490.6	0	6.79903	339.047
Choroid plexus epithelial cells	Baiap2l1	ENSMUSG00000038859.8	0	6.7525	250.277
Choroid plexus epithelial cells	Folr1	ENSMUSG00000001827.13	0	6.20103	88.7932
Choroid plexus epithelial cells	Slc4a2	ENSMUSG00000028962.15	0	5.96894	226.204
Choroid plexus epithelial cells	Rdh5	ENSMUSG00000025350.16	0	5.92009	158.505
Choroid plexus epithelial cells	Otx2	ENSMUSG00000021848.17	0	5.74359	265.087
Choroid plexus epithelial cells	L3mbtl3	ENSMUSG00000039089.16	0	5.53188	426.651
Choroid plexus epithelial cells	Col4a4	ENSMUSG00000067158.10	0	5.39202	211.337
Choroid plexus epithelial cells	Prlr	ENSMUSG00000005268.21	0	5.37276	1146.08
Choroid plexus epithelial cells	Tbc1d2	ENSMUSG00000039813.15	0	5.36128	135.616
Choroid plexus epithelial cells	Car12	ENSMUSG00000032373.16	0	4.83452	393.75
Choroid plexus epithelial cells	Septin9	ENSMUSG00000059248.14	0	4.36619	258.85
Choroid plexus epithelial cells	Clic6	ENSMUSG00000022949.10	0	4.21871	733.876
Choroid plexus epithelial cells	Abca4	ENSMUSG00000028125.15	0	4.15327	453.802
Choroid plexus epithelial cells	Stk39	ENSMUSG00000027030.16	0	3.95836	3625.64
Choroid plexus epithelial cells	Mid1	ENSMUSG00000035299.17	0	3.84507	463.091
Choroid plexus epithelial cells	Col9a3	ENSMUSG00000027570.16	0	3.73184	311.34
Choroid plexus epithelial cells	Mdfic	ENSMUSG00000041390.19	0	3.66106	281.23
Choroid plexus epithelial cells	Steap2	ENSMUSG00000015653.14	0	3.48423	337.91
Choroid plexus epithelial cells	Atp2b3	ENSMUSG00000031376.16	0	3.29634	1409.19
Choroid plexus epithelial cells	Prdm16	ENSMUSG00000039410.17	0	3.27913	1721.86
Choroid plexus epithelial cells	Cab39l	ENSMUSG00000021981.11	0	3.23059	654.56
Choroid plexus epithelial cells	Esrrb	ENSMUSG00000021255.18	0	3.08126	118.658
Choroid plexus epithelial cells	Rbm47	ENSMUSG00000070780.12	0	3.07804	936.656
Choroid plexus epithelial cells	Nhsl2	ENSMUSG00000079481.12	0	3.03263	1512.22
Choroid plexus epithelial cells	Myrip	ENSMUSG00000041794.14	0	2.75263	724.943
Choroid plexus epithelial cells	Pcnx	ENSMUSG00000021140.10	0	2.74863	643.082
Choroid plexus epithelial cells	Miga1	ENSMUSG00000054942.14	0	2.71397	310.329
Choroid plexus epithelial cells	Sulf1	ENSMUSG00000016918.16	0	2.67814	1368.81
Choroid plexus epithelial cells	Igfbp2	ENSMUSG00000039323.19	0	2.67596	225.744
Choroid plexus epithelial cells	Sh3d19	ENSMUSG00000028082.15	0	2.6226	1459.06
Choroid plexus epithelial cells	Slc16a2	ENSMUSG00000033965.11	0	2.55144	991.394
Choroid plexus epithelial cells	Sgms2	ENSMUSG00000050931.8	0	2.54219	272.508
Choroid plexus epithelial cells	Acacb	ENSMUSG00000042010.17	0	2.53672	169.734
Choroid plexus epithelial cells	Stxbp4	ENSMUSG00000020546.15	0	2.52732	342.862
Choroid plexus epithelial cells	Tbc1d9	ENSMUSG00000031709.16	0	2.44899	1029.98
Choroid plexus epithelial cells	Cspg4b	ENSMUSG00000021763.18	0	2.44246	120.415
Choroid plexus epithelial cells	Fras1	ENSMUSG00000034687.9	0	2.43711	1483.04
Choroid plexus epithelial cells	Scara5	ENSMUSG00000022032.15	0	2.42489	125.13
Choroid plexus epithelial cells	Drc7	ENSMUSG00000031786.8	0	2.4069	370.958
Choroid plexus epithelial cells	Cdh3	ENSMUSG00000061048.9	0	2.37578	86.0331
Choroid plexus epithelial cells	Tgfb2	ENSMUSG00000039239.15	0	2.30485	238.637
Choroid plexus epithelial cells	Slc5a3	ENSMUSG00000089774.3	0	2.27491	316.702
Choroid plexus epithelial cells	Calr	ENSMUSG00000003814.9	0	2.25211	387.679
Choroid plexus epithelial cells	Cgnl1	ENSMUSG00000032232.15	0	2.2147	662.066
Choroid plexus epithelial cells	Ezr	ENSMUSG00000052397.9	0	2.18324	458.04
Choroid plexus epithelial cells	Fap	ENSMUSG00000000392.18	0	2.16686	314.735
Choroid plexus epithelial cells	Stim2	ENSMUSG00000039156.20	0	2.16433	514.291
Choroid plexus epithelial cells	Col8a2	ENSMUSG00000056174.9	0	2.13477	117.293
Choroid plexus epithelial cells	Tsc22d1	ENSMUSG00000022010.20	0	2.10346	885.781
Choroid plexus epithelial cells	Efs	ENSMUSG00000022203.8	0	2.10029	104.779
Choroid plexus epithelial cells	Vat1l	ENSMUSG00000046844.7	0	2.04946	1475.5
Choroid plexus epithelial cells	Pon3	ENSMUSG00000029759.10	0	2.01367	106.471
Choroid plexus epithelial cells	Spata13	ENSMUSG00000021990.17	0	2.00584	309.804
Choroid plexus epithelial cells	Hspa5	ENSMUSG00000026864.14	0	2.00442	478.858
Choroid plexus epithelial cells	Tbcel	ENSMUSG00000037287.16	4.44659081257122e-323	2.07622	272.202
Choroid plexus epithelial cells	Adgra3	ENSMUSG00000029090.13	7.14650428379275e-313	2.08976	133.88
Choroid plexus epithelial cells	Tpd52l1	ENSMUSG00000000296.9	0	2.75731	111.762
Choroid plexus epithelial cells	Cul4b	ENSMUSG00000031095.16	8.37264e-308	5.48387	201.674
Choroid plexus epithelial cells	Zfp185	ENSMUSG00000031351.16	3.37695e-295	3.48935	94.5586
Choroid plexus epithelial cells	Prdm16os	ENSMUSG00000085069.3	8.87827e-281	2.54532	68.8524
Choroid plexus epithelial cells	Folr2	ENSMUSG00000032725.11	2.41073e-279	10.3961	79.0338
Choroid plexus epithelial cells	Slc22a17	ENSMUSG00000022199.13	9.7818e-274	2.02008	171.516
Choroid plexus epithelial cells	4933429O19Rik	ENSMUSG00000115008.2	1.48708e-272	30.1818	76.7477
Choroid plexus epithelial cells	Crhr2	ENSMUSG00000003476.17	3.55889e-270	9.71888	82.5925
Choroid plexus epithelial cells	Brwd3	ENSMUSG00000063663.12	1.38549e-267	3.82155	245.703
Choroid plexus epithelial cells	Sfrp1	ENSMUSG00000031548.8	8.99754e-265	2.45318	75.0344
Choroid plexus epithelial cells	Slc31a1	ENSMUSG00000066150.13	2.42762e-264	3.54	137.596
Choroid plexus epithelial cells	Cdr2	ENSMUSG00000030878.12	8.52194e-262	2.10232	91.2901
Choroid plexus epithelial cells	Ephx1	ENSMUSG00000038776.14	2.40042e-261	2.14931	88.3617
Choroid plexus epithelial cells	Angptl2	ENSMUSG00000004105.9	1.39933e-256	3.40511	87.7611
Choroid plexus epithelial cells	Gm42906	ENSMUSG00000107011.2	6.31146e-239	2.3626	87.0205
Choroid plexus epithelial cells	G630093K05Rik	ENSMUSG00000114959.2	1.58277e-238	3.50675	64.1378
Choroid plexus epithelial cells	Msx1	ENSMUSG00000048450.11	2.00768e-237	4.16603	66.1455
Choroid plexus epithelial cells	Gm16090	ENSMUSG00000085595.2	2.43382e-230	2.61545	62.0184
Choroid plexus epithelial cells	Rbpms2	ENSMUSG00000032387.16	1.28772e-228	2.64199	57.9539
Choroid plexus epithelial cells	Eps8l2	ENSMUSG00000025504.15	2.75958e-226	3.31309	69.5615
Choroid plexus epithelial cells	Cldn1	ENSMUSG00000022512.4	3.38262e-221	17.4289	69.0333
Choroid plexus epithelial cells	Slco1a5	ENSMUSG00000063975.14	6.8371e-213	5.57472	59.9521
Choroid plexus epithelial cells	Best3	ENSMUSG00000020169.5	7.1793e-213	2.75363	63.21
Choroid plexus epithelial cells	Tuft1	ENSMUSG00000005968.15	1.36911e-212	2.5021	70.3158
Choroid plexus epithelial cells	Ecrg4	ENSMUSG00000026051.9	1.66409e-207	4.17376	67.2817
Choroid plexus epithelial cells	Septin10	ENSMUSG00000019917.11	2.16568e-207	2.97767	109.572
Choroid plexus epithelial cells	Cndp1	ENSMUSG00000056162.15	5.96086e-205	6.24213	61.1454
Choroid plexus epithelial cells	Gm43323	ENSMUSG00000107390.2	8.31917e-196	3.40984	53.7696
Choroid plexus epithelial cells	Sema3b	ENSMUSG00000057969.16	9.45412e-190	4.31076	58.8216
Choroid plexus epithelial cells	Tmem237	ENSMUSG00000038079.15	2.31694e-173	5.01107	92.3671
Choroid plexus epithelial cells	Tgoln1	ENSMUSG00000056429.5	3.50809e-162	2.29778	146.827
Choroid plexus epithelial cells	Nfe2l1	ENSMUSG00000038615.18	1.59213e-161	2.16275	141.477
Choroid plexus epithelial cells	Steap1	ENSMUSG00000015652.10	8.98064e-160	23.1812	51.1987
Choroid plexus epithelial cells	Epn3	ENSMUSG00000010080.16	4.3931e-158	7.31386	51.0186
Choroid plexus epithelial cells	Thumpd3	ENSMUSG00000030264.15	2.54598e-147	2.03766	108.425
Choroid plexus epithelial cells	Sowahc	ENSMUSG00000098188.2	1.08804e-144	4.90003	55.7463
Choroid plexus epithelial cells	Polr1a	ENSMUSG00000049553.12	1.29111e-143	2.89546	131.928
Choroid plexus epithelial cells	Acaa2	ENSMUSG00000036880.11	6.82912e-139	2.90557	55.0279
Choroid plexus epithelial cells	Cyb561	ENSMUSG00000019590.17	8.56267e-139	2.9817	63.3602
Choroid plexus epithelial cells	Mospd1	ENSMUSG00000023074.12	2.98282e-136	2.47345	78.27
Choroid plexus epithelial cells	Top3b	ENSMUSG00000022779.17	1.3606e-130	2.46658	129.91
Choroid plexus epithelial cells	Map3k15	ENSMUSG00000031303.9	1.43223e-128	6.17042	59.1802
Choroid plexus epithelial cells	Fads3	ENSMUSG00000024664.6	1.86995e-128	2.03346	64.5539
Choroid plexus epithelial cells	Gucd1	ENSMUSG00000033416.16	1.05613e-126	3.3587	99.1446
Choroid plexus epithelial cells	Prps2	ENSMUSG00000025742.6	1.85255e-123	2.32753	62.1369
Choroid plexus epithelial cells	Aph1c	ENSMUSG00000053040.14	1.74105e-108	2.57411	51.4673
Choroid plexus epithelial cells	Slc24a5	ENSMUSG00000035183.15	3.68703e-101	2.78186	77.1106
Choroid plexus epithelial cells	Pef1	ENSMUSG00000028779.17	1.6766e-94	2.8328	77.5929
Choroid plexus epithelial cells	Bad	ENSMUSG00000024959.15	1.3286e-91	3.66715	61.336
Choroid plexus epithelial cells	Gpr137	ENSMUSG00000024958.14	1.42316e-89	5.28405	50.8466
Choroid plexus epithelial cells	Gt(ROSA)26Sor	ENSMUSG00000086429.10	6.72514e-70	2.93624	54.9621
Choroid plexus epithelial cells	Mrps6	ENSMUSG00000039680.11	3.28996e-68	2.15743	60.8932
Choroid plexus epithelial cells	Pomgnt1	ENSMUSG00000028700.15	3.68561e-68	2.10127	84.8025
Choroid plexus epithelial cells	Glrx3	ENSMUSG00000031068.9	4.54938e-63	2.20781	89.4568
Choroid plexus epithelial cells	Nucb1	ENSMUSG00000030824.18	1.0522e-53	2.04432	56.5195
Choroid plexus epithelial cells	Cdv3	ENSMUSG00000032803.16	1.35601e-45	2.10128	62.6251
Cortical projection neurons 2	Sdk2	ENSMUSG00000041592.17	0	2.70573	604.287
Cortical projection neurons 2	Hs3st4	ENSMUSG00000078591.2	0	2.27112	3468.5
Cortical projection neurons 2	Gm15338	ENSMUSG00000085899.2	0	2.15221	509.961
Cortical projection neurons 2	Gm37717	ENSMUSG00000102240.2	5.06458e-228	2.60112	85.0473
Cortical projection neurons 2	Gm5468	ENSMUSG00000115729.2	2.97607e-200	2.29682	65.0691
Cortical projection neurons 2	Gm10635	ENSMUSG00000111765.2	6.89015e-170	3.84745	52.7811
Cortical projection neurons 3	Oprk1	ENSMUSG00000025905.15	0	5.21163	157.128
Cortical projection neurons 3	Stk32c	ENSMUSG00000015981.13	0	3.71046	438.373
Cortical projection neurons 3	Ntng2	ENSMUSG00000035513.20	0	2.93753	863.797
Cortical projection neurons 3	Nr4a2	ENSMUSG00000026826.14	0	2.48916	325.523
Cortical projection neurons 3	6530402F18Rik	ENSMUSG00000079499.10	0	2.40659	170.048
Cortical projection neurons 3	Satb2	ENSMUSG00000038331.16	0	2.11595	507.778
Cortical projection neurons 3	Gnb4	ENSMUSG00000027669.15	0	2.10961	367.309
Cortical projection neurons 3	9130024F11Rik	ENSMUSG00000087022.5	1.3857e-266	2.60111	85.0049
Cortical projection neurons 3	Gm34583	ENSMUSG00000107272.2	5.02868e-253	3.03155	83.7385
Cortical projection neurons 3	Kcnv1	ENSMUSG00000022342.7	1.86902e-227	2.93139	85.0493
Cortical projection neurons 3	BB557941	ENSMUSG00000084938.2	2.27719e-176	13.128	76.3745
Cortical projection neurons 3	Tfap2d	ENSMUSG00000042596.8	1.47771e-161	2.50477	51.2529
Cortical projection neurons 3	Cracr2a	ENSMUSG00000061414.9	1.66905e-148	2.13159	56.5052
Cortical projection neurons 3	Galnt2	ENSMUSG00000089704.10	3.12846e-118	3.11802	108.979
Dentate gyrus neurons	Plekhg5	ENSMUSG00000039713.18	0	3.00862	259.238
Dentate gyrus neurons	C1ql3	ENSMUSG00000049630.7	0	2.99109	121.218
Dentate gyrus neurons	Cdh9	ENSMUSG00000025370.8	0	2.86945	510.48
Dentate gyrus neurons	Epha7	ENSMUSG00000028289.13	0	2.59122	818.174
Dentate gyrus neurons	Lyst	ENSMUSG00000019726.13	0	2.56823	491.432
Dentate gyrus neurons	Trpc6	ENSMUSG00000031997.10	0	2.5275	384.379
Dentate gyrus neurons	Gm38353	ENSMUSG00000102820.2	0	2.48167	304.136
Dentate gyrus neurons	Gm20754	ENSMUSG00000103428.2	0	2.30971	882.92
Dentate gyrus neurons	Slc7a14	ENSMUSG00000069072.10	0	2.21369	491.467
Dentate gyrus neurons	Slit1	ENSMUSG00000025020.12	0	2.15488	584.134
Dentate gyrus neurons	Vps13c	ENSMUSG00000035284.11	0	2.04892	497.694
Dentate gyrus neurons	Iqgap2	ENSMUSG00000021676.11	0	2.04358	673.176
Dentate gyrus neurons	Itga8	ENSMUSG00000026768.11	0	2.04252	311.315
Dentate gyrus neurons	Kcng2	ENSMUSG00000059852.8	1.5858e-250	3.56523	97.076
Dentate gyrus neurons	Ncdn	ENSMUSG00000028833.14	4.99071e-237	2.22134	141.718
Dentate gyrus neurons	Olfml2b	ENSMUSG00000038463.9	5.50618e-183	2.4622	59.399
Dentate gyrus neurons	Lct	ENSMUSG00000026354.9	5.48955e-180	20.7484	58.3546
Dentate gyrus neurons	Camkk1	ENSMUSG00000020785.18	1.84171e-164	2.02524	80.5811
Dentate gyrus neurons	Ddn	ENSMUSG00000059213.8	4.52281e-127	2.05697	50.1827
Dentate gyrus neurons	Arhgef25	ENSMUSG00000019467.16	1.09039e-112	2.27278	74.6791
Endothelial cells	Rgs5	ENSMUSG00000026678.11	0	92.093	733.512
Endothelial cells	Nostrin	ENSMUSG00000034738.9	0	73.8853	246.573
Endothelial cells	Ly6c1	ENSMUSG00000079018.11	0	72.6053	183.548
Endothelial cells	Zfp366	ENSMUSG00000050919.11	0	54.8793	322.138
Endothelial cells	Abcc9	ENSMUSG00000030249.16	0	51.866	466.949
Endothelial cells	Emcn	ENSMUSG00000054690.18	0	38.834	137.923
Endothelial cells	Ptprb	ENSMUSG00000020154.11	0	33.5265	963.049
Endothelial cells	Adgrl4	ENSMUSG00000039167.13	0	33.4752	828.136
Endothelial cells	Flt1	ENSMUSG00000029648.14	0	31.157	2139.14
Endothelial cells	Slc38a11	ENSMUSG00000061171.16	0	28.1833	174.336
Endothelial cells	Adgrf5	ENSMUSG00000056492.7	0	22.0245	690.276
Endothelial cells	Erg	ENSMUSG00000040732.21	0	21.9749	164.752
Endothelial cells	Myh11	ENSMUSG00000018830.11	0	19.2781	149.344
Endothelial cells	Vwf	ENSMUSG00000001930.18	0	17.7716	216.926
Endothelial cells	Cyyr1	ENSMUSG00000041134.16	0	15.7635	354.221
Endothelial cells	Podxl	ENSMUSG00000025608.10	0	15.573	286.214
Endothelial cells	Pecam1	ENSMUSG00000020717.20	0	14.8077	306.691
Endothelial cells	Fgd5	ENSMUSG00000034037.15	0	12.5333	248.728
Endothelial cells	Tbx3os1	ENSMUSG00000087516.8	0	11.7173	150.532
Endothelial cells	Igfbp7	ENSMUSG00000036256.14	0	10.0122	374.658
Endothelial cells	Tek	ENSMUSG00000006386.16	0	8.66151	294.018
Endothelial cells	Gjc1	ENSMUSG00000034520.15	0	8.52245	138.201
Endothelial cells	Kdr	ENSMUSG00000062960.11	0	7.7558	187.404
Endothelial cells	Slco1a4	ENSMUSG00000030237.15	0	7.44278	1091.76
Endothelial cells	Notch3	ENSMUSG00000038146.9	0	6.48692	252.449
Endothelial cells	Clic5	ENSMUSG00000023959.11	0	6.33942	147.915
Endothelial cells	Atp13a5	ENSMUSG00000048939.14	0	6.28926	964.512
Endothelial cells	Itga1	ENSMUSG00000042284.11	0	5.91009	403.236
Endothelial cells	Acer2	ENSMUSG00000038007.15	0	5.77175	135.671
Endothelial cells	Eng	ENSMUSG00000026814.17	0	5.72118	233.353
Endothelial cells	Slc7a5	ENSMUSG00000040010.11	0	5.50235	228.807
Endothelial cells	Slc2a1	ENSMUSG00000028645.12	0	4.95835	563.489
Endothelial cells	Cxcl12	ENSMUSG00000061353.12	0	4.78038	205.54
Endothelial cells	Xdh	ENSMUSG00000024066.10	0	4.56822	235.237
Endothelial cells	Abcb1a	ENSMUSG00000040584.9	0	4.39633	649.936
Endothelial cells	Epas1	ENSMUSG00000024140.11	0	4.24594	874.34
Endothelial cells	Morrbid	ENSMUSG00000074813.15	0	4.16459	148.931
Endothelial cells	Atp10a	ENSMUSG00000025324.9	0	4.13058	765.704
Endothelial cells	Rundc3b	ENSMUSG00000040570.15	0	3.95591	507.963
Endothelial cells	Map3k20	ENSMUSG00000004085.15	0	3.95587	210.191
Endothelial cells	Mylk	ENSMUSG00000022836.12	0	3.78791	168.413
Endothelial cells	Paqr5	ENSMUSG00000032278.12	0	3.68521	225.624
Endothelial cells	Adgre5	ENSMUSG00000002885.15	0	3.63349	118.208
Endothelial cells	Jcad	ENSMUSG00000033960.7	0	3.40565	433.096
Endothelial cells	Ltbp4	ENSMUSG00000040488.19	0	3.37285	192.774
Endothelial cells	Osmr	ENSMUSG00000022146.13	0	3.14122	154.662
Endothelial cells	Sgms1	ENSMUSG00000040451.19	0	2.94866	1397.97
Endothelial cells	Fzd6	ENSMUSG00000022297.16	0	2.93803	170.151
Endothelial cells	Pdgfrb	ENSMUSG00000024620.12	0	2.89933	300.11
Endothelial cells	Vtn	ENSMUSG00000017344.5	0	2.89431	407.904
Endothelial cells	Sema3c	ENSMUSG00000028780.14	0	2.86258	406.94
Endothelial cells	Slc6a6	ENSMUSG00000030096.9	0	2.6851	578.803
Endothelial cells	Nes	ENSMUSG00000004891.17	0	2.59407	141.047
Endothelial cells	Sema7a	ENSMUSG00000038264.9	0	2.56774	273.72
Endothelial cells	Carmn	ENSMUSG00000097324.9	0	2.56594	164.392
Endothelial cells	Sptbn1	ENSMUSG00000020315.19	0	2.54655	2500.95
Endothelial cells	Prom1	ENSMUSG00000029086.16	0	2.53066	196.082
Endothelial cells	Gpcpd1	ENSMUSG00000027346.16	0	2.49197	537.463
Endothelial cells	Il1r1	ENSMUSG00000026072.13	0	2.38512	217.898
Endothelial cells	Mecom	ENSMUSG00000027684.17	0	2.34279	1059.75
Endothelial cells	Col4a1	ENSMUSG00000031502.12	0	2.26383	276.26
Endothelial cells	Col4a2	ENSMUSG00000031503.14	0	2.20086	251.534
Endothelial cells	Abcg2	ENSMUSG00000029802.14	0	2.19002	292.342
Endothelial cells	Spock2	ENSMUSG00000058297.17	0	2.18104	768.095
Endothelial cells	Slc39a10	ENSMUSG00000025986.7	0	2.08226	343.64
Endothelial cells	Myh9	ENSMUSG00000022443.18	0	2.04879	671.82
Endothelial cells	Ccdc141	ENSMUSG00000044033.17	0	2.02894	918.039
Endothelial cells	Esam	ENSMUSG00000001946.15	4.97030039716294e-321	21.0116	117.831
Endothelial cells	Cd93	ENSMUSG00000027435.9	1.63146059198578e-317	32.8253	112.92
Endothelial cells	Nos3	ENSMUSG00000028978.13	1.18496818133663e-316	31.2519	112.62
Endothelial cells	Sox13	ENSMUSG00000070643.12	4.38181410092022e-314	2.1581	98.3509
Endothelial cells	Slfn5	ENSMUSG00000054404.14	8.68050491430245e-314	16.2014	117.886
Endothelial cells	Kank3	ENSMUSG00000042099.17	1.84667e-301	2.30382	102.986
Endothelial cells	Lims2	ENSMUSG00000024395.10	6.65784e-292	2.58054	117.39
Endothelial cells	Megf6	ENSMUSG00000057751.15	1.16156e-291	3.38489	100.621
Endothelial cells	Cert1	ENSMUSG00000021669.16	2.56874e-282	2.18107	323.328
Endothelial cells	Cavin2	ENSMUSG00000045954.8	2.15355e-281	2.49236	92.8632
Endothelial cells	Eogt	ENSMUSG00000035245.13	1.34815e-273	4.26474	157.585
Endothelial cells	Lsr	ENSMUSG00000001247.17	1.80365e-267	2.31697	105.897
Endothelial cells	Cldn5	ENSMUSG00000041378.3	1.11857e-266	17.9972	94.9985
Endothelial cells	Egfl7	ENSMUSG00000026921.21	3.0914e-265	50.1147	97.2697
Endothelial cells	Tie1	ENSMUSG00000033191.15	2.43012e-258	66.703	90.6772
Endothelial cells	Acvrl1	ENSMUSG00000000530.17	3.72732e-253	8.46382	93.1254
Endothelial cells	Ly6a	ENSMUSG00000075602.11	1.59015e-243	30.8496	84.6638
Endothelial cells	Klf4	ENSMUSG00000003032.9	3.69964e-241	3.06719	84.6249
Endothelial cells	Rasip1	ENSMUSG00000044562.13	3.33038e-239	20.1709	91.3642
Endothelial cells	Itm2a	ENSMUSG00000031239.6	1.90033e-232	3.12162	83.7874
Endothelial cells	Cd34	ENSMUSG00000016494.10	1.26075e-230	2.3862	83.142
Endothelial cells	Cavin1	ENSMUSG00000004044.10	7.45871e-226	2.26157	71.7516
Endothelial cells	Gm36823	ENSMUSG00000105516.5	5.46275e-220	155.802	76.0927
Endothelial cells	Smtn	ENSMUSG00000020439.18	1.94357e-212	3.74624	87.4082
Endothelial cells	Hspa12b	ENSMUSG00000074793.11	2.75948e-208	5.25303	75.0974
Endothelial cells	Ecm2	ENSMUSG00000043631.9	5.51538e-206	3.89563	84.9025
Endothelial cells	Robo4	ENSMUSG00000032125.22	2.37472e-194	38.2794	73.6012
Endothelial cells	Slc9a3r2	ENSMUSG00000002504.16	7.14259e-183	6.83429	91.2366
Endothelial cells	Tgm2	ENSMUSG00000037820.16	9.86726e-177	2.89601	62.6362
Endothelial cells	Dipk2b	ENSMUSG00000037358.7	4.53591e-176	39.9388	62.7679
Endothelial cells	Thsd1	ENSMUSG00000031480.16	3.43401e-173	4.86053	84.0803
Endothelial cells	Flt4	ENSMUSG00000020357.4	2.83805e-168	6.27063	58.713
Endothelial cells	Bcam	ENSMUSG00000002980.15	2.54319e-164	3.16659	61.6175
Endothelial cells	Galnt15	ENSMUSG00000021903.12	1.98994e-163	2.454	66.666
Endothelial cells	Tmem204	ENSMUSG00000024168.9	4.67675e-158	4.4099	66.1033
Endothelial cells	She	ENSMUSG00000046280.10	9.37939e-156	16.4552	52.3821
Endothelial cells	Net1	ENSMUSG00000021215.16	1.34102e-155	3.60052	72.1577
Endothelial cells	Tpm4	ENSMUSG00000031799.11	1.98283e-155	2.56382	93.796
Endothelial cells	Notch4	ENSMUSG00000015468.15	6.38741e-152	6.53812	68.4041
Endothelial cells	Slc30a1	ENSMUSG00000037434.8	3.07536e-144	4.90694	102.91
Endothelial cells	Enpep	ENSMUSG00000028024.15	2.16248e-143	10.052	57.1347
Endothelial cells	Hbb-bs	ENSMUSG00000052305.7	6.12377e-136	14.8202	59.6644
Endothelial cells	Mmrn2	ENSMUSG00000041445.10	5.60281e-134	8.39806	65.11
Endothelial cells	Tbx3	ENSMUSG00000018604.19	7.48326e-130	6.5936	50.3303
Endothelial cells	Jag2	ENSMUSG00000002799.7	8.37421e-127	2.14828	68.2013
Endothelial cells	Klf6	ENSMUSG00000000078.8	3.03454e-126	2.18853	79.2331
Endothelial cells	Ehd2	ENSMUSG00000074364.7	4.43376e-123	2.1369	53.6994
Endothelial cells	Vsig2	ENSMUSG00000001943.9	1.45752e-122	4.91944	63.2302
Endothelial cells	Art3	ENSMUSG00000034842.17	2.03902e-120	2.10222	53.2674
Endothelial cells	Vwa1	ENSMUSG00000042116.4	9.85323e-119	3.14237	62.641
Endothelial cells	Gm12868	ENSMUSG00000085505.2	3.15071e-110	3.48661	50.5156
Endothelial cells	Txlnb	ENSMUSG00000039891.7	1.21438e-101	5.59929	53.9532
Endothelial cells	P2ry14	ENSMUSG00000036381.14	1.88819e-98	4.6447	73.1711
Endothelial cells	Ankrd50	ENSMUSG00000044864.17	5.57185e-97	2.27365	71.6465
Endothelial cells	Gm48602	ENSMUSG00000114310.2	2.18062e-94	2.47393	53.5412
Endothelial cells	Degs2	ENSMUSG00000021263.12	1.12759e-82	5.75008	53.519
Endothelial cells	Alas1	ENSMUSG00000032786.17	1.3066e-63	2.00829	68.0787
Ependymal cells	Dnah12	ENSMUSG00000021879.14	0	364.188	2196.07
Ependymal cells	Tmem212	ENSMUSG00000043164.4	0	340.822	1012.2
Ependymal cells	Ccdc180	ENSMUSG00000035539.15	0	246.707	518.311
Ependymal cells	3300002A11Rik	ENSMUSG00000033731.10	0	205.138	560.507
Ependymal cells	Ccdc153	ENSMUSG00000070306.4	0	177.351	180.223
Ependymal cells	Gm49896	ENSMUSG00000117019.2	0	160.847	99.8231
Ependymal cells	Unc5cl	ENSMUSG00000043592.16	0	138.842	626.802
Ependymal cells	Ttc29	ENSMUSG00000037101.17	0	124.569	316.147
Ependymal cells	Crocc2	ENSMUSG00000084989.4	0	121.113	338.038
Ependymal cells	Fam216b	ENSMUSG00000045655.10	0	120.517	147.356
Ependymal cells	Dthd1	ENSMUSG00000090326.3	0	113.172	254.067
Ependymal cells	Spag17	ENSMUSG00000027867.11	0	95.951	567.028
Ependymal cells	Lrrc43	ENSMUSG00000063409.13	0	80.6199	129.472
Ependymal cells	Nme9	ENSMUSG00000046242.9	0	66.4088	111.378
Ependymal cells	Frmpd2	ENSMUSG00000108841.2	0	59.0912	562.231
Ependymal cells	Gm12695	ENSMUSG00000078639.2	0	55.7328	105.582
Ependymal cells	Dnah10	ENSMUSG00000038011.16	0	55.2718	443.226
Ependymal cells	4930519F16Rik	ENSMUSG00000031325.16	0	46.2133	334.84
Ependymal cells	Iqca	ENSMUSG00000026301.17	0	44.9317	328.586
Ependymal cells	Lrrc36	ENSMUSG00000054320.17	0	42.6898	395.318
Ependymal cells	Gm10714	ENSMUSG00000074555.6	0	39.2445	312.733
Ependymal cells	Zfp474	ENSMUSG00000046886.7	0	35.8016	161.262
Ependymal cells	Lrp2	ENSMUSG00000027070.15	0	34.1995	114.359
Ependymal cells	Gm13481	ENSMUSG00000086353.2	0	31.3678	539.502
Ependymal cells	Rgs22	ENSMUSG00000037627.17	0	31.0711	860.1
Ependymal cells	Malrd1	ENSMUSG00000075520.6	0	29.269	117.064
Ependymal cells	Ccdc40	ENSMUSG00000039963.21	0	27.0332	172.528
Ependymal cells	Efcab11	ENSMUSG00000021176.7	0	26.3499	217.803
Ependymal cells	Fbxl13	ENSMUSG00000048520.17	0	23.4894	253.983
Ependymal cells	Rp1	ENSMUSG00000025900.14	0	21.3167	122.618
Ependymal cells	Lrrc74b	ENSMUSG00000022759.16	0	21.2727	197.337
Ependymal cells	4930567H12Rik	ENSMUSG00000110629.2	0	20.7589	117.689
Ependymal cells	Cfap221	ENSMUSG00000036962.13	0	18.8519	204.69
Ependymal cells	Cdhr3	ENSMUSG00000035860.10	0	18.1996	486.493
Ependymal cells	Lrrc71	ENSMUSG00000023084.12	0	17.7148	161.288
Ependymal cells	Ttll6	ENSMUSG00000038756.14	0	16.8829	126.078
Ependymal cells	Dnah1	ENSMUSG00000019027.9	0	16.2346	229.137
Ependymal cells	Togaram2	ENSMUSG00000045761.17	0	15.988	209.124
Ependymal cells	Cfap46	ENSMUSG00000049571.19	0	15.6325	850.219
Ependymal cells	Cfap299	ENSMUSG00000057816.8	0	14.4449	1839.68
Ependymal cells	Wdr66	ENSMUSG00000029442.19	0	13.9842	298.88
Ependymal cells	Ak7	ENSMUSG00000041323.7	0	13.8341	674.547
Ependymal cells	Ect2l	ENSMUSG00000071392.7	0	12.5345	197.079
Ependymal cells	T2	ENSMUSG00000058159.15	0	12.1125	188.895
Ependymal cells	Wdr49	ENSMUSG00000104301.4	0	12.0222	806.591
Ependymal cells	Mns1	ENSMUSG00000032221.15	0	11.7751	170.266
Ependymal cells	Ccdc81	ENSMUSG00000039391.12	0	10.8223	139.171
Ependymal cells	1300017J02Rik	ENSMUSG00000033688.11	0	10.4776	151.917
Ependymal cells	Spata18	ENSMUSG00000029155.17	0	10.25	131.826
Ependymal cells	Gm49987	ENSMUSG00000117569.2	0	10.0577	151.699
Ependymal cells	Adgb	ENSMUSG00000050994.21	0	9.67183	271.756
Ependymal cells	Odad2	ENSMUSG00000061802.7	0	9.59891	420.144
Ependymal cells	Sspo	ENSMUSG00000029797.14	0	9.58835	250.569
Ependymal cells	Lrguk	ENSMUSG00000056215.14	0	9.29527	270.562
Ependymal cells	Armh1	ENSMUSG00000060268.13	0	9.25161	97.6651
Ependymal cells	Adamts20	ENSMUSG00000022449.15	0	8.82814	1293.42
Ependymal cells	Casc1	ENSMUSG00000043541.17	0	8.21352	119.149
Ependymal cells	Hydin	ENSMUSG00000059854.9	0	8.15214	1032.72
Ependymal cells	Enkur	ENSMUSG00000026679.4	0	8.13402	182.29
Ependymal cells	Cfap100	ENSMUSG00000048794.15	0	7.90244	254.59
Ependymal cells	Cfap45	ENSMUSG00000026546.17	0	6.94588	152.814
Ependymal cells	Armc3	ENSMUSG00000037683.15	0	6.88319	246.216
Ependymal cells	Ttc21a	ENSMUSG00000032514.12	0	6.76811	429.441
Ependymal cells	Ccdc170	ENSMUSG00000019767.13	0	6.74622	614.826
Ependymal cells	Dlec1	ENSMUSG00000038060.16	0	6.64798	165.967
Ependymal cells	Stpg1	ENSMUSG00000028801.15	0	6.41663	217.068
Ependymal cells	2010001K21Rik	ENSMUSG00000051606.6	0	6.30156	336.427
Ependymal cells	Cfap77	ENSMUSG00000079502.9	0	6.28851	256.244
Ependymal cells	Fank1	ENSMUSG00000053111.14	0	6.26522	159.158
Ependymal cells	Spata6l	ENSMUSG00000064202.16	0	6.10192	192.858
Ependymal cells	Ccdc146	ENSMUSG00000064280.15	0	5.86099	532.953
Ependymal cells	Musk	ENSMUSG00000057280.16	0	5.81491	104.791
Ependymal cells	Cfap54	ENSMUSG00000020014.19	0	5.77467	1178.27
Ependymal cells	Foxj1	ENSMUSG00000034227.8	0	5.76794	102.755
Ependymal cells	Cfap43	ENSMUSG00000044948.18	0	5.71542	779.581
Ependymal cells	Dnah3	ENSMUSG00000052273.5	0	5.68535	678.424
Ependymal cells	Dnah2	ENSMUSG00000005237.15	0	5.57206	583.336
Ependymal cells	Dnai3	ENSMUSG00000043020.14	0	5.46674	414.09
Ependymal cells	Cep128	ENSMUSG00000061533.17	0	5.33144	416.568
Ependymal cells	Rsph4a	ENSMUSG00000039552.15	0	5.29024	214.484
Ependymal cells	Rsph10b	ENSMUSG00000075569.11	0	5.19748	298.122
Ependymal cells	Tmem232	ENSMUSG00000045036.16	0	5.18153	275.209
Ependymal cells	Ccdc3	ENSMUSG00000026676.8	0	5.15512	163.537
Ependymal cells	Gm4681	ENSMUSG00000115146.2	0	5.13752	158.457
Ependymal cells	Daw1	ENSMUSG00000053161.17	0	5.12645	207.827
Ependymal cells	Cfap52	ENSMUSG00000020904.12	0	5.11811	142.384
Ependymal cells	Dnah5	ENSMUSG00000022262.9	0	5.01464	650.034
Ependymal cells	Cfap91	ENSMUSG00000022805.18	0	4.98369	204.416
Ependymal cells	Drc3	ENSMUSG00000056598.17	0	4.82056	232.231
Ependymal cells	C230072F16Rik	ENSMUSG00000112121.2	0	4.78851	564.397
Ependymal cells	1810020O05Rik	ENSMUSG00000089997.3	0	4.71918	112.897
Ependymal cells	Gm36037	ENSMUSG00000118380.2	0	4.71595	160.388
Ependymal cells	Map3k19	ENSMUSG00000051590.11	0	4.69437	211.712
Ependymal cells	Ppil6	ENSMUSG00000078451.6	0	4.68721	322.374
Ependymal cells	Vit	ENSMUSG00000024076.11	0	4.57935	193.176
Ependymal cells	Odad4	ENSMUSG00000006784.15	0	4.57687	103.598
Ependymal cells	Agbl3	ENSMUSG00000038836.16	0	4.57267	158.08
Ependymal cells	Ttc12	ENSMUSG00000040219.5	0	4.53896	137.332
Ependymal cells	Fam149a	ENSMUSG00000070044.16	0	4.48478	164.82
Ependymal cells	Zbbx	ENSMUSG00000034151.14	0	4.44087	348.739
Ependymal cells	Ccdc162	ENSMUSG00000075225.16	0	4.42093	875.723
Ependymal cells	Drc1	ENSMUSG00000073102.8	0	4.41194	186.892
Ependymal cells	Ak9	ENSMUSG00000091415.6	0	4.3985	591.248
Ependymal cells	Dnai1	ENSMUSG00000061322.16	0	4.3435	280.476
Ependymal cells	Bbox1	ENSMUSG00000041660.9	0	4.26516	149.374
Ependymal cells	1700028P14Rik	ENSMUSG00000033053.5	0	4.18475	131.14
Ependymal cells	Lrrc9	ENSMUSG00000021090.17	0	4.12217	267.406
Ependymal cells	Cfap70	ENSMUSG00000039543.17	0	4.09499	181.494
Ependymal cells	Dnah7a	ENSMUSG00000096141.3	0	4.08846	296.728
Ependymal cells	Dnah9	ENSMUSG00000056752.17	0	3.99523	1095.85
Ependymal cells	Dnah7c	ENSMUSG00000101337.7	0	3.99034	276.901
Ependymal cells	Cfap61	ENSMUSG00000037143.18	0	3.97771	611.758
Ependymal cells	Dcdc5	ENSMUSG00000074981.14	0	3.94868	658.17
Ependymal cells	Cfap65	ENSMUSG00000047021.15	0	3.85445	547.706
Ependymal cells	Lmntd1	ENSMUSG00000054966.14	0	3.81269	375.225
Ependymal cells	Rassf9	ENSMUSG00000044921.6	0	3.76931	144.641
Ependymal cells	Mak	ENSMUSG00000021363.15	0	3.72485	125.976
Ependymal cells	Lrrc6	ENSMUSG00000022375.7	0	3.67325	197.563
Ependymal cells	Ttc34	ENSMUSG00000046637.4	0	3.63424	91.5346
Ependymal cells	Tm4sf1	ENSMUSG00000027800.15	0	3.6169	151.528
Ependymal cells	Iqck	ENSMUSG00000073856.12	0	3.56881	305.546
Ependymal cells	Nek11	ENSMUSG00000035032.13	0	3.49553	344.979
Ependymal cells	Celsr1	ENSMUSG00000016028.12	0	3.47503	118.454
Ependymal cells	Nek10	ENSMUSG00000042567.21	0	3.43052	224.868
Ependymal cells	Efcab6	ENSMUSG00000022441.18	0	3.41612	209.295
Ependymal cells	Kif6	ENSMUSG00000023999.15	0	3.40969	720.165
Ependymal cells	Dnah6	ENSMUSG00000052861.14	0	3.40073	1102.23
Ependymal cells	Gm41230	ENSMUSG00000115580.2	0	3.30853	120.303
Ependymal cells	Hsp90aa1	ENSMUSG00000021270.14	0	3.15198	891.446
Ependymal cells	Vwa3b	ENSMUSG00000050122.20	0	3.14469	208.588
Ependymal cells	Hsph1	ENSMUSG00000029657.16	0	3.11602	342.904
Ependymal cells	Vwa5b1	ENSMUSG00000028753.13	0	3.08708	226.323
Ependymal cells	Ttll8	ENSMUSG00000022388.15	0	3.03894	298.806
Ependymal cells	Gm47888	ENSMUSG00000114646.2	0	2.99306	125.408
Ependymal cells	Cfap44	ENSMUSG00000071550.15	0	2.93757	992.518
Ependymal cells	Ccdc30	ENSMUSG00000028637.17	0	2.92029	551.637
Ependymal cells	Ccdc60	ENSMUSG00000043913.15	0	2.90276	165.316
Ependymal cells	Hipk1	ENSMUSG00000008730.18	0	2.89064	398.869
Ependymal cells	Cfap97d2	ENSMUSG00000090336.6	0	2.87093	139.733
Ependymal cells	Kif9	ENSMUSG00000032489.18	0	2.82843	273.329
Ependymal cells	Efhb	ENSMUSG00000023931.6	0	2.81315	213.846
Ependymal cells	Tsga10	ENSMUSG00000060771.16	0	2.6991	332.642
Ependymal cells	Cfap206	ENSMUSG00000028294.16	0	2.68592	117.376
Ependymal cells	Spef2	ENSMUSG00000072663.13	0	2.67315	787.743
Ependymal cells	Gm28729	ENSMUSG00000099564.3	0	2.65277	86.249
Ependymal cells	Vwa3a	ENSMUSG00000030889.15	0	2.59172	503.963
Ependymal cells	Spata17	ENSMUSG00000026611.18	0	2.52066	369.727
Ependymal cells	Rfx2	ENSMUSG00000024206.16	0	2.43702	198.266
Ependymal cells	Gm973	ENSMUSG00000047361.17	0	2.40459	689.141
Ependymal cells	Gramd1c	ENSMUSG00000036292.15	0	2.39378	145.345
Ependymal cells	Gm16083	ENSMUSG00000085526.2	0	2.36316	217.979
Ependymal cells	Fzd3	ENSMUSG00000007989.8	0	2.36187	239.838
Ependymal cells	Crb2	ENSMUSG00000035403.11	0	2.33158	114.308
Ependymal cells	Cfap47	ENSMUSG00000073077.8	0	2.31738	292.206
Ependymal cells	Cabcoco1	ENSMUSG00000019945.11	0	2.31364	201.654
Ependymal cells	Mycbpap	ENSMUSG00000039110.16	0	2.25921	95.1049
Ependymal cells	Eno4	ENSMUSG00000048029.11	0	2.23951	110.744
Ependymal cells	Gm16499	ENSMUSG00000108175.2	0	2.23685	125.099
Ependymal cells	Dbi	ENSMUSG00000026385.17	0	2.23326	93.3839
Ependymal cells	Gm29571	ENSMUSG00000101537.2	0	2.19158	422.123
Ependymal cells	2210408I21Rik	ENSMUSG00000071252.7	0	2.18576	508.174
Ependymal cells	Kif27	ENSMUSG00000060176.5	0	2.16999	218.031
Ependymal cells	Lrrc23	ENSMUSG00000030125.12	0	2.15947	147.191
Ependymal cells	Lekr1	ENSMUSG00000074579.15	0	2.14605	242.293
Ependymal cells	Morn1	ENSMUSG00000029049.15	0	2.13595	170.685
Ependymal cells	Hsp90ab1	ENSMUSG00000023944.15	0	2.12065	857.176
Ependymal cells	Prelp	ENSMUSG00000041577.6	0	2.11549	119.261
Ependymal cells	Sox9	ENSMUSG00000000567.6	0	2.05979	146.855
Ependymal cells	Ankub1	ENSMUSG00000074591.9	0	2.0243	217.568
Ependymal cells	Dsg2	ENSMUSG00000044393.16	0	2.01572	93.6452
Ependymal cells	Plac9a	ENSMUSG00000095304.10	0	2.00487	82.3702
Ependymal cells	Ccdc150	ENSMUSG00000025983.12	9.72667036967662e-320	11.7545	121.195
Ependymal cells	Hspa2	ENSMUSG00000059970.8	9.03483024580512e-319	6.0288	116.601
Ependymal cells	Cfap99	ENSMUSG00000109572.2	4.98121430727957e-318	6.41404	108.474
Ependymal cells	Iqcd	ENSMUSG00000029601.14	8.12628192682572e-314	3.67645	101.268
Ependymal cells	Ccdc13	ENSMUSG00000079235.11	4.73035343567437e-310	3.94402	105.301
Ependymal cells	Cfap57	ENSMUSG00000028730.15	9.62063e-308	9.70452	94.5186
Ependymal cells	Iqcg	ENSMUSG00000035578.17	6.07375e-306	2.6373	100.328
Ependymal cells	Dpy19l2	ENSMUSG00000085576.4	6.90054e-306	31.1037	97.1266
Ependymal cells	Uox	ENSMUSG00000028186.15	9.53655e-303	85.2502	82.5202
Ependymal cells	9530036O11Rik	ENSMUSG00000097726.8	7.15219e-302	3.19844	123.888
Ependymal cells	Acap1	ENSMUSG00000001588.13	8.71297e-300	100.604	83.5179
Ependymal cells	Sctr	ENSMUSG00000026387.16	1.75835e-299	12.5704	89.9079
Ependymal cells	Wdr93	ENSMUSG00000039099.8	5.42211e-297	7.85049	92.4608
Ependymal cells	Rsph1	ENSMUSG00000024033.11	1.46162e-295	4.86141	91.6985
Ependymal cells	Ankrd66	ENSMUSG00000096140.3	4.46358e-295	81.2559	80.3432
Ependymal cells	Ift81	ENSMUSG00000029469.15	6.66715e-294	2.126	206.601
Ependymal cells	Ttc16	ENSMUSG00000039021.16	3.76192e-293	9.91711	96.9541
Ependymal cells	Catip	ENSMUSG00000073650.9	4.71745e-292	2.67473	81.3261
Ependymal cells	Ccdc113	ENSMUSG00000036598.5	8.75232e-291	2.09892	72.3118
Ependymal cells	Bace2	ENSMUSG00000040605.8	5.08436e-287	3.14897	93.8299
Ependymal cells	Sntn	ENSMUSG00000044772.3	1.79363e-286	150.034	77.6846
Ependymal cells	Meig1	ENSMUSG00000026650.16	2.99368e-284	23.5889	86.3668
Ependymal cells	Mapk15	ENSMUSG00000063704.14	1.98613e-281	12.1607	78.7251
Ependymal cells	Cdhr4	ENSMUSG00000032595.11	3.56825e-280	105.848	79.1157
Ependymal cells	Erich2	ENSMUSG00000075302.11	6.70073e-279	3.3258	80.9987
Ependymal cells	Efhc1	ENSMUSG00000041809.6	6.10399e-278	2.73476	86.2187
Ependymal cells	Mlf1	ENSMUSG00000048416.16	1.68726e-277	3.07651	72.1718
Ependymal cells	Col6a5	ENSMUSG00000091345.10	9.09335e-277	31.6839	81.6895
Ependymal cells	Dnali1	ENSMUSG00000042707.7	1.56561e-272	17.0106	90.4616
Ependymal cells	Tekt1	ENSMUSG00000020799.17	1.14887e-270	2.6122	75.3012
Ependymal cells	Dnal1	ENSMUSG00000042523.13	1.42445e-269	3.58096	208.958
Ependymal cells	Cfap53	ENSMUSG00000035394.12	1.26316e-264	3.17732	86.5336
Ependymal cells	Pir	ENSMUSG00000031379.14	5.50899e-260	2.27589	88.7543
Ependymal cells	Sptlc3	ENSMUSG00000039092.10	3.38082e-259	2.2326	65.8461
Ependymal cells	Gm45783	ENSMUSG00000110139.2	8.01608e-255	26.5131	76.4272
Ependymal cells	Pygl	ENSMUSG00000021069.18	3.47669e-253	9.32078	88.6167
Ependymal cells	Myb	ENSMUSG00000019982.16	3.53282e-253	10.624	79.3118
Ependymal cells	Fbln7	ENSMUSG00000027386.10	5.26766e-248	3.99721	74.4948
Ependymal cells	Gm36908	ENSMUSG00000112630.2	7.96443e-248	2.89979	62.8667
Ependymal cells	Dnajb6	ENSMUSG00000029131.15	1.2824e-240	2.25934	282.055
Ependymal cells	Ift88	ENSMUSG00000040040.17	1.36766e-238	2.74908	208.828
Ependymal cells	Ankrd42	ENSMUSG00000041343.20	2.50293e-236	2.15671	129.751
Ependymal cells	5830408C22Rik	ENSMUSG00000110148.2	8.01373e-236	7.12582	81.7762
Ependymal cells	Cd109	ENSMUSG00000046186.9	3.95261e-234	3.71516	71.1043
Ependymal cells	Cd24a	ENSMUSG00000047139.10	5.61731e-234	10.6244	74.9705
Ependymal cells	9230114K14Rik	ENSMUSG00000097145.6	5.59678e-228	4.47882	107.223
Ependymal cells	Rsph14	ENSMUSG00000009070.15	2.2412e-224	15.7393	92.4315
Ependymal cells	Tsnaxip1	ENSMUSG00000031893.8	4.73796e-224	6.67223	76.4847
Ependymal cells	Mdh1b	ENSMUSG00000025963.6	5.1558e-222	7.67414	66.8189
Ependymal cells	Fam166c	ENSMUSG00000029182.11	4.08362e-221	11.873	65.9599
Ependymal cells	Ubxn11	ENSMUSG00000012126.17	1.6252e-220	2.13129	98.5951
Ependymal cells	Gm38256	ENSMUSG00000102789.2	8.22911e-220	6.37037	65.7006
Ependymal cells	Dynlrb2	ENSMUSG00000034467.8	2.2868e-217	5.83571	63.2859
Ependymal cells	Saxo2	ENSMUSG00000038570.16	3.10626e-217	5.73333	85.2595
Ependymal cells	Scnn1a	ENSMUSG00000030340.17	5.02198e-215	12.006	71.4733
Ependymal cells	Scn7a	ENSMUSG00000034810.8	2.20117e-214	3.42669	76.9722
Ependymal cells	Gm16364	ENSMUSG00000086915.8	3.9413e-210	2.03206	73.4874
Ependymal cells	Dync2i1	ENSMUSG00000042050.9	4.01622e-209	2.39312	176.906
Ependymal cells	Gm867	ENSMUSG00000050157.7	1.22329e-208	34.0979	63.7401
Ependymal cells	Ascc1	ENSMUSG00000044475.15	2.86323e-208	2.28078	133.24
Ependymal cells	Fsip1	ENSMUSG00000027344.15	2.96686e-206	5.88881	71.9249
Ependymal cells	Paics	ENSMUSG00000029247.18	6.34452e-205	2.75496	133.185
Ependymal cells	Odf3b	ENSMUSG00000047394.10	5.1878e-202	13.4827	62.3146
Ependymal cells	Ube2u	ENSMUSG00000069733.12	5.59583e-199	10.3152	63.445
Ependymal cells	Dydc1	ENSMUSG00000021790.13	1.46473e-198	10.773	56.9847
Ependymal cells	1700007K13Rik	ENSMUSG00000026831.17	1.7531e-198	8.50242	63.2174
Ependymal cells	Srl	ENSMUSG00000022519.15	2.67537e-197	2.90046	78.6325
Ependymal cells	Stoml3	ENSMUSG00000027744.5	6.85004e-197	29.2949	62.1708
Ependymal cells	Pih1d2	ENSMUSG00000000167.15	1.62645e-194	3.51965	59.9219
Ependymal cells	Dytn	ENSMUSG00000069085.6	3.52122e-193	8.29536	60.9244
Ependymal cells	Gm15587	ENSMUSG00000086769.8	2.52582e-192	9.61295	71.6688
Ependymal cells	1700088E04Rik	ENSMUSG00000033029.13	2.41958e-190	4.88706	79.4061
Ependymal cells	Dnai2	ENSMUSG00000034706.17	2.44389e-188	4.69121	63.5401
Ependymal cells	Ppp1r36	ENSMUSG00000052221.9	2.29453e-187	9.64965	59.7233
Ependymal cells	Gm8495	ENSMUSG00000101615.2	2.06577e-186	4.24514	53.8424
Ependymal cells	Rarres2	ENSMUSG00000009281.7	4.24718e-185	10.8899	56.6267
Ependymal cells	Stk36	ENSMUSG00000033276.19	1.9323e-184	2.45042	79.8198
Ependymal cells	Tcte1	ENSMUSG00000023949.8	2.21939e-184	7.3803	63.4142
Ependymal cells	6820408C15Rik	ENSMUSG00000032680.12	3.54981e-184	3.52805	80.286
Ependymal cells	Pde6h	ENSMUSG00000064330.10	6.13786e-181	7.3109	69.0198
Ependymal cells	Dnaaf1	ENSMUSG00000031831.7	6.43454e-181	17.4788	58.1382
Ependymal cells	Morn3	ENSMUSG00000029477.15	1.27593e-177	6.52051	56.9528
Ependymal cells	Fam167a	ENSMUSG00000035095.12	6.74586e-177	3.38186	53.7993
Ependymal cells	Ccdc173	ENSMUSG00000070883.4	1.00687e-176	2.03188	85.2172
Ependymal cells	Iqch	ENSMUSG00000037801.14	3.01895e-174	6.02286	85.3304
Ependymal cells	Ccdc57	ENSMUSG00000048445.7	3.434e-168	2.31401	140.309
Ependymal cells	Dnaja4	ENSMUSG00000032285.16	3.63095e-164	2.83014	114.284
Ependymal cells	Wdr27	ENSMUSG00000046991.13	1.779e-159	5.05485	78.0788
Ependymal cells	Efcab2	ENSMUSG00000026495.9	3.77517e-159	2.52794	109.409
Ependymal cells	Tceal3	ENSMUSG00000044550.12	1.78561e-155	2.66072	75.0792
Ependymal cells	Kif19a	ENSMUSG00000010021.14	4.62095e-155	4.12605	51.1907
Ependymal cells	Prrg4	ENSMUSG00000027171.11	2.44654e-151	2.39134	65.8749
Ependymal cells	Ccdc78	ENSMUSG00000071202.6	1.97284e-147	3.58951	50.5922
Ependymal cells	Tctn2	ENSMUSG00000118662.2	4.79182e-142	2.05686	80.6848
Ependymal cells	Gm20618	ENSMUSG00000093675.8	3.55369e-141	3.13077	52.4651
Ependymal cells	Npepl1	ENSMUSG00000039263.17	5.67921e-141	2.6372	60.2572
Ependymal cells	Marchf10	ENSMUSG00000078627.10	1.32068e-134	5.55866	55.8805
Ependymal cells	Wdr95	ENSMUSG00000029658.18	4.17803e-128	7.59784	50.1787
Ependymal cells	Bbof1	ENSMUSG00000057265.14	4.90775e-127	2.43049	97.5281
Ependymal cells	Sorbs2os	ENSMUSG00000085440.2	1.07278e-126	4.18492	99.5881
Ependymal cells	Acot6	ENSMUSG00000043487.5	2.34871e-124	9.8059	55.5937
Ependymal cells	Styxl1	ENSMUSG00000019178.18	6.25429e-124	6.1506	50.6537
Ependymal cells	4930578M01Rik	ENSMUSG00000097587.3	6.87152e-114	2.53266	57.2616
Ependymal cells	1700029J07Rik	ENSMUSG00000071103.11	1.34136e-103	2.1508	50.5169
Ependymal cells	Akap14	ENSMUSG00000036551.7	9.14831e-102	4.20793	52.3629
Ependymal cells	Rabl2	ENSMUSG00000022621.17	1.18762e-96	4.69151	72.4474
Ependymal cells	Gm48747	ENSMUSG00000113694.2	2.02622e-91	3.36168	62.7459
Ependymal cells	Gm13830	ENSMUSG00000086368.3	7.94989e-84	3.51451	51.6024
Ependymal cells	4933406C10Rik	ENSMUSG00000097494.8	4.08061e-83	2.96169	51.5874
Ependymal cells	Nudc	ENSMUSG00000028851.7	4.53853e-79	2.17545	69.9079
Ependymal cells	Asb14	ENSMUSG00000021898.17	5.81919e-74	6.27593	51.1222
Ependymal cells	Tuba1a	ENSMUSG00000072235.7	1.44503e-71	2.11524	54.1563
Habenula neurons	Chat	ENSMUSG00000021919.9	0	11.3089	197.481
Habenula neurons	Syt9	ENSMUSG00000062542.12	0	10.9955	2309.98
Habenula neurons	Chrnb4	ENSMUSG00000035200.8	0	10.9339	103.423
Habenula neurons	Robo3	ENSMUSG00000032128.16	0	9.26531	319.956
Habenula neurons	Lhx9	ENSMUSG00000019230.15	0	7.94669	137.799
Habenula neurons	Nwd2	ENSMUSG00000090061.10	0	6.63553	6657.21
Habenula neurons	Tex15	ENSMUSG00000009628.15	0	5.10623	175.727
Habenula neurons	Oprm1	ENSMUSG00000000766.19	0	4.98506	299.072
Habenula neurons	Vav3	ENSMUSG00000033721.17	0	4.55704	2399.67
Habenula neurons	Cnnm2	ENSMUSG00000064105.14	0	4.41393	1194.64
Habenula neurons	Necab2	ENSMUSG00000031837.15	0	4.35672	263.629
Habenula neurons	Ano1	ENSMUSG00000031075.20	0	4.17555	874.522
Habenula neurons	Kctd8	ENSMUSG00000037653.8	0	4.09308	2363.82
Habenula neurons	Tspan18	ENSMUSG00000027217.14	0	3.45674	641.026
Habenula neurons	Enox2	ENSMUSG00000031109.17	0	3.37258	568.018
Habenula neurons	Tmem131l	ENSMUSG00000033767.15	0	3.36021	617.341
Habenula neurons	Tafa4	ENSMUSG00000046500.9	0	3.26527	262.29
Habenula neurons	Kcnma1	ENSMUSG00000063142.16	0	3.19701	18465.2
Habenula neurons	Tspan13	ENSMUSG00000020577.18	0	3.09701	400.606
Habenula neurons	Scube1	ENSMUSG00000016763.16	0	3.06907	1613.28
Habenula neurons	Lrrc55	ENSMUSG00000075224.11	0	2.67583	295.441
Habenula neurons	Gabbr1	ENSMUSG00000024462.18	0	2.67138	956.666
Habenula neurons	Pou6f2	ENSMUSG00000009734.19	0	2.63802	271.282
Habenula neurons	Zfp618	ENSMUSG00000028358.16	0	2.30561	235
Habenula neurons	Tacr1	ENSMUSG00000030043.12	0	2.21582	206.56
Habenula neurons	Gfra1	ENSMUSG00000025089.16	0	2.1663	1644.69
Habenula neurons	A330008L17Rik	ENSMUSG00000052479.6	0	2.16465	328.316
Habenula neurons	Ror2	ENSMUSG00000021464.16	0	2.13843	301.279
Habenula neurons	Lcorl	ENSMUSG00000015882.19	0	2.07536	607.184
Habenula neurons	Chrna3	ENSMUSG00000032303.9	3.95047e-296	16.2102	105.802
Habenula neurons	Cacnb3	ENSMUSG00000003352.15	1.6146e-288	2.33785	123.367
Habenula neurons	Necab3	ENSMUSG00000027489.16	2.02577e-284	3.97184	121.314
Habenula neurons	Slc5a7	ENSMUSG00000023945.8	6.85138e-280	6.81401	93.9354
Habenula neurons	Cftr	ENSMUSG00000041301.16	7.62272e-275	7.04069	103.677
Habenula neurons	Chrnb3	ENSMUSG00000031492.14	6.01853e-252	2.6869	73.5968
Habenula neurons	Tac2	ENSMUSG00000025400.12	4.89939e-250	7.48123	78.0474
Habenula neurons	Clec18a	ENSMUSG00000033633.16	1.82653e-221	3.8462	76.2644
Habenula neurons	Pdzd8	ENSMUSG00000074746.4	5.72995e-202	2.97387	226.784
Habenula neurons	Ctnnbip1	ENSMUSG00000028988.14	3.49365e-193	2.99723	129.912
Habenula neurons	Gm3687	ENSMUSG00000090138.3	8.56833e-191	6.18712	65.8836
Habenula neurons	Gm12130	ENSMUSG00000087296.2	5.72265e-189	33.2056	60.768
Habenula neurons	Gm42888	ENSMUSG00000107148.2	2.70037e-176	3.36444	69.8867
Habenula neurons	Gm43230	ENSMUSG00000106753.2	1.64768e-175	4.2467	69.3475
Habenula neurons	Nptx2	ENSMUSG00000059991.8	9.82025e-168	2.55369	60.3176
Habenula neurons	Prkar2a	ENSMUSG00000032601.14	4.33292e-155	3.33816	165.054
Habenula neurons	Gm43373	ENSMUSG00000107363.2	6.34239e-136	5.17742	60.8467
Habenula neurons	D130004A15Rik	ENSMUSG00000107208.2	5.56718e-131	5.06912	52.1394
Habenula neurons	Ptprq	ENSMUSG00000035916.9	1.82441e-122	12.6056	53.4523
Habenula neurons	Spire2	ENSMUSG00000010154.8	4.72173e-98	2.48228	50.3335
Hindbrain neurons 1	Slc6a5	ENSMUSG00000039728.16	0	7.99104	170.906
Hindbrain neurons 1	Pax2	ENSMUSG00000004231.16	0	7.84704	534.977
Hindbrain neurons 1	Lgi2	ENSMUSG00000039252.12	0	3.50382	739.781
Hindbrain neurons 1	Kcnn3	ENSMUSG00000000794.10	0	3.02815	883.6
Hindbrain neurons 1	Elavl2	ENSMUSG00000008489.19	0	2.25761	1646.88
Hindbrain neurons 1	Grm2	ENSMUSG00000023192.13	0	2.16641	125.822
Hindbrain neurons 1	Nectin1	ENSMUSG00000032012.10	0	2.07609	287.946
Hindbrain neurons 1	Begain	ENSMUSG00000040867.14	9.6366e-164	2.15688	78.1745
Hindbrain neurons 1	Etnk2	ENSMUSG00000070644.14	4.27356e-160	2.76845	66.5252
Hindbrain neurons 1	Gdnf	ENSMUSG00000022144.5	4.51344e-143	7.80357	52.3472
Hindbrain neurons 1	A430010J10Rik	ENSMUSG00000097603.4	2.31949e-141	2.12971	59.8958
Hindbrain neurons 1	Rad54l2	ENSMUSG00000040661.7	2.7757e-138	2.18995	170.107
Hindbrain neurons 1	Ankrd13b	ENSMUSG00000037907.17	1.79477e-134	2.01021	83.7828
Hindbrain neurons 2	Gm26673	ENSMUSG00000097596.2	0	2.99587	185.118
Hindbrain neurons 2	Gls	ENSMUSG00000026103.15	0	2.62092	1107.78
Hindbrain neurons 2	Mrap2	ENSMUSG00000042761.15	0	2.46159	125.84
Hindbrain neurons 2	Cdh23	ENSMUSG00000012819.17	0	2.17226	473.004
Hindbrain neurons 2	Elavl4	ENSMUSG00000028546.18	0	2.15526	511.159
Hindbrain neurons 2	Gm15645	ENSMUSG00000086414.3	6.75917e-290	2.06816	127.663
Hindbrain neurons 2	Limk1	ENSMUSG00000029674.14	1.7756e-178	2.36642	98.4998
Inferior olivary nucleus neurons	Ano2	ENSMUSG00000038115.17	0	9.97984	1114.15
Inferior olivary nucleus neurons	Rims4	ENSMUSG00000035226.6	0	6.8772	788.642
Inferior olivary nucleus neurons	Gm30373	ENSMUSG00000111758.2	0	6.8644	249.153
Inferior olivary nucleus neurons	2600014E21Rik	ENSMUSG00000100303.4	0	5.25257	302.949
Inferior olivary nucleus neurons	Scn3a	ENSMUSG00000057182.16	0	3.95223	1419.06
Inferior olivary nucleus neurons	D130009I18Rik	ENSMUSG00000115432.2	0	3.88722	2640.51
Inferior olivary nucleus neurons	Gm32647	ENSMUSG00000108532.2	0	3.42691	4877.95
Inferior olivary nucleus neurons	Gabrg1	ENSMUSG00000001260.11	0	3.01152	253.784
Inferior olivary nucleus neurons	Gbe1	ENSMUSG00000022707.17	0	2.97455	332.785
Inferior olivary nucleus neurons	Stac	ENSMUSG00000032502.9	0	2.87483	2087.4
Inferior olivary nucleus neurons	Arhgap44	ENSMUSG00000033389.17	0	2.86859	1081.77
Inferior olivary nucleus neurons	Cnih3	ENSMUSG00000026514.15	0	2.64002	540.684
Inferior olivary nucleus neurons	Nrcam	ENSMUSG00000020598.17	0	2.6351	3110.66
Inferior olivary nucleus neurons	Eda	ENSMUSG00000059327.10	0	2.52598	535.278
Inferior olivary nucleus neurons	Rph3a	ENSMUSG00000029608.11	0	2.52207	1046.43
Inferior olivary nucleus neurons	Foxp2	ENSMUSG00000029563.17	0	2.4942	2367.82
Inferior olivary nucleus neurons	Mtmr7	ENSMUSG00000039431.17	0	2.2924	290.043
Inferior olivary nucleus neurons	Akap6	ENSMUSG00000061603.9	0	2.28403	2069.21
Inferior olivary nucleus neurons	Tox2	ENSMUSG00000074607.12	0	2.23054	582.45
Inferior olivary nucleus neurons	D130079A08Rik	ENSMUSG00000115424.2	0	2.13076	1675.79
Inferior olivary nucleus neurons	Amotl1	ENSMUSG00000013076.18	0	2.11288	227.101
Inferior olivary nucleus neurons	1700025G04Rik	ENSMUSG00000032666.17	0	2.03597	931.739
Inferior olivary nucleus neurons	Ajap1	ENSMUSG00000039546.10	0	2.02053	509.101
Inferior olivary nucleus neurons	Htr5b	ENSMUSG00000050534.9	0	2.38178	129.114
Inferior olivary nucleus neurons	Fam189a2	ENSMUSG00000071604.6	4.48067e-303	3.34743	158.159
Inferior olivary nucleus neurons	Ptk7	ENSMUSG00000023972.11	2.58004e-272	2.0517	164.829
Inferior olivary nucleus neurons	Kcng1	ENSMUSG00000074575.5	1.59323e-238	4.58534	146.899
Inferior olivary nucleus neurons	Sema4f	ENSMUSG00000000627.16	1.42329e-191	2.20279	118.918
Inferior olivary nucleus neurons	Adgrg2	ENSMUSG00000031298.16	7.55864e-135	10.8401	110.046
Inferior olivary nucleus neurons	Dpysl4	ENSMUSG00000025478.16	1.02429e-129	2.10499	88.9256
Inferior olivary nucleus neurons	Haglr	ENSMUSG00000075277.6	5.84853e-101	4.37685	58.8827
Inferior olivary nucleus neurons	Dcbld1	ENSMUSG00000019891.16	2.85296e-93	2.10443	71.2702
Inferior olivary nucleus neurons	1700086D15Rik	ENSMUSG00000020548.11	7.61202e-82	2.28735	61.7989
Inferior olivary nucleus neurons	Aqr	ENSMUSG00000040383.17	4.41568e-72	2.39336	162.603
Inferior olivary nucleus neurons	Gm34655	ENSMUSG00000110863.2	2.22209e-55	5.04443	63.3614
Interbrain and midbrain neurons 1	Nrg3os	ENSMUSG00000093528.2	6.89648e-57	2.59149	69.7429
Interneurons 1	Moxd1	ENSMUSG00000020000.8	0	4.4449	106.714
Interneurons 1	Eya4	ENSMUSG00000010461.17	0	2.4725	180.79
Interneurons 1	Gpr176	ENSMUSG00000040133.3	0	2.2293	192.307
Interneurons 1	Lhx6	ENSMUSG00000026890.20	5.58649e-252	14.2055	90.7358
Interneurons 1	9630002D21Rik	ENSMUSG00000114028.2	1.92471e-201	5.48028	76.0793
Interneurons 1	Sst	ENSMUSG00000004366.5	1.74874e-175	10.6198	61.3395
Interneurons 1	1110004F10Rik	ENSMUSG00000030663.13	1.6847e-59	2.04605	81.4015
Interneurons 2	Vip	ENSMUSG00000019772.6	0	6.42445	217.96
Interneurons 2	Adra1b	ENSMUSG00000050541.15	0	3.44801	169.102
Interneurons 2	Adarb2	ENSMUSG00000052551.17	0	3.38704	10907.7
Interneurons 2	Gm48259	ENSMUSG00000113810.2	0	3.19189	107.115
Interneurons 2	Gm48261	ENSMUSG00000113073.2	0	3.06193	210.911
Interneurons 2	Dlx1as	ENSMUSG00000084946.3	0	2.37646	218.749
Interneurons 2	Tnfaip8l3	ENSMUSG00000074345.5	1.9041e-201	2.25902	70.4045
Interneurons 2	Gm16070	ENSMUSG00000085125.8	1.84579e-187	2.91438	71.4256
Interneurons 2	Kcnq4	ENSMUSG00000028631.8	4.41361e-161	2.33014	65.0459
Interneurons 2	Npas1	ENSMUSG00000001988.10	1.33748e-157	2.87576	54.2398
Microglia	Rhoh	ENSMUSG00000029204.8	0	287.856	197.28
Microglia	Cd33	ENSMUSG00000004609.12	0	221.227	233.594
Microglia	Vav1	ENSMUSG00000034116.18	0	210.153	366.373
Microglia	Fcrls	ENSMUSG00000015852.14	0	190.584	392.984
Microglia	Csf1r	ENSMUSG00000024621.17	0	185.692	1632.9
Microglia	C1qa	ENSMUSG00000036887.6	0	183.929	129.204
Microglia	Arhgap45	ENSMUSG00000035697.15	0	168.641	280.351
Microglia	Gm2629	ENSMUSG00000117613.2	0	160.692	735.759
Microglia	Ptprc	ENSMUSG00000026395.17	0	146.849	476.082
Microglia	Selplg	ENSMUSG00000048163.14	0	143.445	383.978
Microglia	Ikzf1	ENSMUSG00000018654.18	0	138.239	992.902
Microglia	P2ry6	ENSMUSG00000048779.6	0	136.809	238.281
Microglia	C1qc	ENSMUSG00000036896.6	0	134.434	153.735
Microglia	Gm35154	ENSMUSG00000111535.2	0	130.775	167.674
Microglia	Siglech	ENSMUSG00000051504.19	0	129.507	608.802
Microglia	Il10ra	ENSMUSG00000032089.17	0	127.985	294.547
Microglia	Csf3r	ENSMUSG00000028859.15	0	125.55	419.25
Microglia	Tlr7	ENSMUSG00000044583.14	0	125.523	253.096
Microglia	Gna15	ENSMUSG00000034792.9	0	123.867	174.764
Microglia	Ly86	ENSMUSG00000021423.7	0	119.846	742.607
Microglia	Laptm5	ENSMUSG00000028581.18	0	119.181	276.851
Microglia	Arhgap30	ENSMUSG00000048865.17	0	115.709	139.497
Microglia	Ctss	ENSMUSG00000038642.11	0	108.478	455.588
Microglia	Cd86	ENSMUSG00000022901.14	0	108.346	276.623
Microglia	C1qb	ENSMUSG00000036905.9	0	104.74	240.019
Microglia	Dock2	ENSMUSG00000020143.16	0	102.871	1351.17
Microglia	Crybb1	ENSMUSG00000029343.18	0	92.6481	157.741
Microglia	Ccr5	ENSMUSG00000079227.11	0	84.164	189.832
Microglia	Cd84	ENSMUSG00000038147.15	0	83.8541	278.369
Microglia	Itgam	ENSMUSG00000030786.19	0	83.6876	224.686
Microglia	Mpeg1	ENSMUSG00000046805.11	0	78.9149	212.909
Microglia	Myo1f	ENSMUSG00000024300.18	0	76.4853	358.518
Microglia	Nckap1l	ENSMUSG00000022488.10	0	76.2904	468.11
Microglia	Havcr2	ENSMUSG00000020399.15	0	73.4963	207.065
Microglia	Gpr34	ENSMUSG00000040229.12	0	73.4118	142.691
Microglia	Hck	ENSMUSG00000003283.16	0	69.2807	223.656
Microglia	Bin2	ENSMUSG00000098112.9	0	67.2815	206.359
Microglia	A630001G21Rik	ENSMUSG00000052760.17	0	66.8433	222.94
Microglia	Tmem273	ENSMUSG00000041707.9	0	65.8149	187.137
Microglia	Cyth4	ENSMUSG00000018008.9	0	63.7012	388.721
Microglia	Itgb2	ENSMUSG00000000290.14	0	63.2047	145.443
Microglia	Inpp5d	ENSMUSG00000026288.15	0	60.7624	1956.35
Microglia	Gm10790	ENSMUSG00000113856.2	0	60.7555	453.489
Microglia	Pik3cg	ENSMUSG00000020573.18	0	59.0263	168.175
Microglia	Ncf1	ENSMUSG00000015950.14	0	58.9569	154.83
Microglia	Adgre1	ENSMUSG00000004730.16	0	58.3403	156.499
Microglia	Wdfy4	ENSMUSG00000051506.18	0	57.7191	356.198
Microglia	Spi1	ENSMUSG00000002111.9	0	54.6203	171.903
Microglia	Lcp2	ENSMUSG00000002699.14	0	53.7389	443.68
Microglia	Irf8	ENSMUSG00000041515.11	0	53.404	149.432
Microglia	P2ry12	ENSMUSG00000036353.14	0	52.3066	607.072
Microglia	Nlrp1b	ENSMUSG00000070390.13	0	49.6495	203.939
Microglia	Abi3	ENSMUSG00000018381.16	0	47.8863	281.747
Microglia	Nlrp1c-ps	ENSMUSG00000092528.10	0	45.7183	121.202
Microglia	Epsti1	ENSMUSG00000022014.16	0	43.9405	196.916
Microglia	Runx1	ENSMUSG00000022952.18	0	40.2647	1295.64
Microglia	Trem2	ENSMUSG00000023992.15	0	39.9415	122.73
Microglia	Pik3r5	ENSMUSG00000020901.14	0	39.9414	184.911
Microglia	Cd180	ENSMUSG00000021624.10	0	39.4038	231.534
Microglia	Hpgds	ENSMUSG00000029919.6	0	38.7454	594.053
Microglia	8030442B05Rik	ENSMUSG00000102674.2	0	38.16	504.152
Microglia	Gm5086	ENSMUSG00000110235.2	0	34.5263	344.598
Microglia	Apbb1ip	ENSMUSG00000026786.15	0	33.1958	861.608
Microglia	2610203C22Rik	ENSMUSG00000079671.9	0	33.0524	316.242
Microglia	Vsir	ENSMUSG00000020101.15	0	29.1102	588.012
Microglia	Cmklr1	ENSMUSG00000042190.13	0	28.098	227.775
Microglia	Gm44860	ENSMUSG00000109245.2	0	27.327	165.301
Microglia	Blnk	ENSMUSG00000061132.14	0	25.1869	381.728
Microglia	Abcc3	ENSMUSG00000020865.17	0	24.4059	147.927
Microglia	Fyb	ENSMUSG00000022148.17	0	23.7186	956.641
Microglia	Fgd2	ENSMUSG00000024013.16	0	22.759	307.985
Microglia	E230029C05Rik	ENSMUSG00000097585.3	0	22.3989	760.373
Microglia	Stab1	ENSMUSG00000042286.14	0	21.1969	344.126
Microglia	Ntpcr	ENSMUSG00000031851.15	0	20.7911	167.27
Microglia	Syk	ENSMUSG00000021457.15	0	19.8893	227.754
Microglia	Unc93b1	ENSMUSG00000036908.18	0	18.4132	257.462
Microglia	Hexb	ENSMUSG00000021665.10	0	17.5614	1848.78
Microglia	Mrc1	ENSMUSG00000026712.4	0	16.5365	148.72
Microglia	Capn3	ENSMUSG00000079110.13	0	16.1761	165.647
Microglia	Dock8	ENSMUSG00000052085.8	0	15.588	1185.03
Microglia	Ptgs1	ENSMUSG00000047250.14	0	15.4929	307.469
Microglia	Tgfbr1	ENSMUSG00000007613.16	0	14.8089	2299.31
Microglia	Tnfrsf1b	ENSMUSG00000028599.11	0	14.7641	161.444
Microglia	F13a1	ENSMUSG00000039109.18	0	14.4014	172.618
Microglia	A830008E24Rik	ENSMUSG00000100627.7	0	13.8744	210.951
Microglia	Plcg2	ENSMUSG00000034330.11	0	13.5969	500.497
Microglia	Lgmn	ENSMUSG00000021190.15	0	13.5492	782.992
Microglia	Tmem119	ENSMUSG00000054675.6	0	13.5307	143.923
Microglia	Cmtm7	ENSMUSG00000032436.18	0	13.1444	181.26
Microglia	Naip2	ENSMUSG00000078945.11	0	12.8012	116.052
Microglia	Otulinl	ENSMUSG00000056069.11	0	10.8627	331.717
Microglia	Ifngr1	ENSMUSG00000020009.14	0	10.6362	223.65
Microglia	Rgs10	ENSMUSG00000030844.12	0	10.6156	330.653
Microglia	Zfp710	ENSMUSG00000048897.16	0	9.71962	917.292
Microglia	Myo18b	ENSMUSG00000072720.10	0	9.53242	124.49
Microglia	AU020206	ENSMUSG00000097415.3	0	9.34238	216.94
Microglia	Tpst2	ENSMUSG00000029344.16	0	9.17091	228.114
Microglia	Lyn	ENSMUSG00000042228.15	0	8.83267	1250.87
Microglia	Pik3ap1	ENSMUSG00000025017.11	0	8.78621	444.874
Microglia	Pik3cd	ENSMUSG00000039936.19	0	8.452	281.361
Microglia	Elf4	ENSMUSG00000031103.13	0	8.33222	121.579
Microglia	Itgb5	ENSMUSG00000022817.16	0	8.32439	972.266
Microglia	Cx3cr1	ENSMUSG00000052336.8	0	8.31837	1048.91
Microglia	Slc7a7	ENSMUSG00000000958.11	0	7.85016	211.537
Microglia	Mlph	ENSMUSG00000026303.7	0	7.81451	149.132
Microglia	Entpd1	ENSMUSG00000048120.17	0	7.67472	1123.63
Microglia	Dapp1	ENSMUSG00000028159.15	0	7.58425	261.429
Microglia	Casp8	ENSMUSG00000026029.15	0	7.45687	158.272
Microglia	Slco2b1	ENSMUSG00000030737.18	0	7.41899	920.9
Microglia	Lcp1	ENSMUSG00000021998.17	0	7.22592	243.649
Microglia	Lair1	ENSMUSG00000055541.19	0	6.96612	505.428
Microglia	Rubcnl	ENSMUSG00000034959.9	0	6.89037	130.194
Microglia	Pde3b	ENSMUSG00000030671.10	0	6.86871	1482.88
Microglia	Mylip	ENSMUSG00000038175.11	0	6.79247	312.838
Microglia	Il21r	ENSMUSG00000030745.10	0	6.78378	159.288
Microglia	Tbxas1	ENSMUSG00000029925.14	0	6.75754	616.845
Microglia	Ctsc	ENSMUSG00000030560.18	0	6.6865	169.786
Microglia	Ifitm10	ENSMUSG00000045777.15	0	6.47291	339.228
Microglia	Golm1	ENSMUSG00000021556.13	0	6.27869	408.146
Microglia	Epb41l2	ENSMUSG00000019978.17	0	5.9342	1828.87
Microglia	Mgat4a	ENSMUSG00000026110.16	0	5.46768	529.001
Microglia	Slc29a3	ENSMUSG00000020100.16	0	5.46574	162.003
Microglia	Rab3il1	ENSMUSG00000024663.21	0	5.41594	192.797
Microglia	Rcbtb2	ENSMUSG00000022106.15	0	5.36177	241.752
Microglia	Pag1	ENSMUSG00000027508.16	0	5.3536	1949.97
Microglia	Smap2	ENSMUSG00000032870.9	0	5.30026	555.234
Microglia	Ivns1abp	ENSMUSG00000023150.15	0	5.27871	573.936
Microglia	Il6ra	ENSMUSG00000027947.12	0	5.08267	407.861
Microglia	Ccnd3	ENSMUSG00000034165.17	0	5.00524	1236.12
Microglia	F11r	ENSMUSG00000038235.5	0	4.96345	228.931
Microglia	Apobec1	ENSMUSG00000040613.15	0	4.90195	130.622
Microglia	Arhgap22	ENSMUSG00000063506.15	0	4.88471	798.478
Microglia	Ttc7	ENSMUSG00000036918.17	0	4.8063	217.591
Microglia	Cttnbp2nl	ENSMUSG00000062127.12	0	4.58675	545.896
Microglia	4933406I18Rik	ENSMUSG00000087475.4	0	4.50311	663.785
Microglia	Lhfpl2	ENSMUSG00000045312.13	0	4.41584	494.946
Microglia	P3h2	ENSMUSG00000038168.6	0	4.36152	585.59
Microglia	Rnf216	ENSMUSG00000045078.13	0	4.36128	785.473
Microglia	Srgap2	ENSMUSG00000026425.16	0	4.35581	2782.29
Microglia	Nfatc1	ENSMUSG00000033016.17	0	4.24269	254.887
Microglia	Bank1	ENSMUSG00000037922.14	0	4.21307	295.397
Microglia	Mef2a	ENSMUSG00000030557.18	0	4.16941	1521.54
Microglia	Ctsh	ENSMUSG00000032359.15	0	4.15217	161.489
Microglia	Gns	ENSMUSG00000034707.8	0	4.11761	339.387
Microglia	Skap2	ENSMUSG00000059182.9	0	4.09681	478.342
Microglia	Sall1	ENSMUSG00000031665.8	0	4.05614	226.143
Microglia	Trim30a	ENSMUSG00000030921.18	0	3.95926	163.949
Microglia	Dleu2	ENSMUSG00000097589.10	0	3.82423	688.52
Microglia	Ggta1	ENSMUSG00000035778.18	0	3.75644	136.585
Microglia	Lpcat2	ENSMUSG00000033192.6	0	3.74134	608.039
Microglia	Bmp2k	ENSMUSG00000034663.14	0	3.72727	857.022
Microglia	Traf5	ENSMUSG00000026637.15	0	3.70923	152.951
Microglia	Mbnl1	ENSMUSG00000027763.14	0	3.69649	1277.96
Microglia	Lrmda	ENSMUSG00000063458.14	0	3.67015	2457.59
Microglia	Snx29	ENSMUSG00000071669.15	0	3.65933	1268.65
Microglia	E2f3	ENSMUSG00000016477.19	0	3.6021	340.379
Microglia	Fam102b	ENSMUSG00000040339.11	0	3.5585	399.437
Microglia	Tnfrsf11a	ENSMUSG00000026321.9	0	3.53703	218.723
Microglia	B4galt1	ENSMUSG00000028413.14	0	3.51116	369.406
Microglia	Rcsd1	ENSMUSG00000040723.15	0	3.41006	393.857
Microglia	Pla2g4a	ENSMUSG00000056220.15	0	3.40673	197.044
Microglia	Agmo	ENSMUSG00000050103.19	0	3.40594	560.456
Microglia	Sipa1	ENSMUSG00000056917.14	0	3.38198	158.832
Microglia	Abca9	ENSMUSG00000041797.8	0	3.32808	659.246
Microglia	Pmepa1	ENSMUSG00000038400.16	0	3.30284	501.272
Microglia	0610040J01Rik	ENSMUSG00000060512.8	0	3.28657	579.534
Microglia	Ehd4	ENSMUSG00000027293.14	0	3.25757	163.303
Microglia	Mafb	ENSMUSG00000074622.5	0	3.24645	125.07
Microglia	Arhgap25	ENSMUSG00000030047.15	0	3.16203	322.42
Microglia	Sirpa	ENSMUSG00000037902.19	0	3.11412	927.76
Microglia	Numb	ENSMUSG00000021224.16	0	3.10408	888.5
Microglia	Serinc3	ENSMUSG00000017707.10	0	3.08883	735.516
Microglia	Tmcc3	ENSMUSG00000020023.19	0	3.07151	1801.79
Microglia	Nek6	ENSMUSG00000026749.12	0	3.07013	166.137
Microglia	Pou2f2	ENSMUSG00000008496.20	0	3.06572	264.521
Microglia	Zfhx3	ENSMUSG00000038872.11	0	3.03959	2560.98
Microglia	Arhgap17	ENSMUSG00000030766.16	0	3.01517	351.149
Microglia	Vrk2	ENSMUSG00000064090.15	0	3.00809	254.203
Microglia	Nrros	ENSMUSG00000052384.15	0	2.9706	170.407
Microglia	Tec	ENSMUSG00000029217.17	0	2.93695	275.36
Microglia	Cst3	ENSMUSG00000027447.7	0	2.92503	420.084
Microglia	Slc7a8	ENSMUSG00000022180.8	0	2.86462	348.91
Microglia	Tspan14	ENSMUSG00000037824.7	0	2.7979	362.002
Microglia	Cflar	ENSMUSG00000026031.16	0	2.78773	320.007
Microglia	Ctsd	ENSMUSG00000007891.17	0	2.78156	269.218
Microglia	Nrip1	ENSMUSG00000048490.15	0	2.7509	545.246
Microglia	Zfp652	ENSMUSG00000075595.10	0	2.71864	373.042
Microglia	Niban1	ENSMUSG00000026483.14	0	2.70446	110.878
Microglia	Aim2	ENSMUSG00000037860.16	0	2.69983	208.462
Microglia	Cyrib	ENSMUSG00000022378.15	0	2.6684	1196.52
Microglia	Adap2	ENSMUSG00000020709.16	0	2.6666	599.391
Microglia	Gcnt1	ENSMUSG00000038843.19	0	2.66376	121.652
Microglia	Nfam1	ENSMUSG00000058099.17	0	2.65069	124.475
Microglia	Fmnl3	ENSMUSG00000023008.19	0	2.60017	284.346
Microglia	Dennd4a	ENSMUSG00000053641.10	0	2.5911	645.791
Microglia	Plxdc2	ENSMUSG00000026748.14	0	2.54089	3151.72
Microglia	Ankrd44	ENSMUSG00000052331.15	0	2.52912	881.988
Microglia	Pald1	ENSMUSG00000020092.10	0	2.51413	266.375
Microglia	Rapgef5	ENSMUSG00000041992.10	0	2.49658	1067.57
Microglia	Cyfip1	ENSMUSG00000030447.16	0	2.48812	521.551
Microglia	Nfatc2	ENSMUSG00000027544.17	0	2.48476	297.911
Microglia	Rin3	ENSMUSG00000044456.17	0	2.44195	258.918
Microglia	Etv6	ENSMUSG00000030199.17	0	2.41567	853.665
Microglia	Tanc2	ENSMUSG00000053580.17	0	2.41245	2493.78
Microglia	Hk2	ENSMUSG00000000628.11	0	2.39744	145.398
Microglia	Ophn1	ENSMUSG00000031214.14	0	2.38395	1059.81
Microglia	Rasgrp3	ENSMUSG00000071042.13	0	2.38209	499.729
Microglia	Tgfbr2	ENSMUSG00000032440.14	0	2.35761	529.157
Microglia	Git2	ENSMUSG00000041890.18	0	2.35665	335.093
Microglia	Dock4	ENSMUSG00000035954.11	0	2.34016	2754.96
Microglia	Akna	ENSMUSG00000039158.12	0	2.31868	178.655
Microglia	Ssh2	ENSMUSG00000037926.16	0	2.30694	1690.85
Microglia	Gab2	ENSMUSG00000004508.7	0	2.30343	968.992
Microglia	P2rx7	ENSMUSG00000029468.18	0	2.30242	199.944
Microglia	Hpgd	ENSMUSG00000031613.10	0	2.30088	175.753
Microglia	Wasf2	ENSMUSG00000028868.14	0	2.28661	439.059
Microglia	Nuak1	ENSMUSG00000020032.15	0	2.27702	399.922
Microglia	Tbc1d22a	ENSMUSG00000051864.11	0	2.26237	540.019
Microglia	Dhrs3	ENSMUSG00000066026.15	0	2.23955	128.433
Microglia	Plek	ENSMUSG00000020120.16	0	2.23686	211.679
Microglia	Picalm	ENSMUSG00000039361.12	0	2.22825	863.76
Microglia	Sla	ENSMUSG00000022372.15	0	2.18496	245.257
Microglia	Tbc1d14	ENSMUSG00000029192.18	0	2.16461	280.752
Microglia	Trpm2	ENSMUSG00000009292.19	0	2.14867	150.894
Microglia	Arhgef6	ENSMUSG00000031133.13	0	2.14441	133.975
Microglia	Pros1	ENSMUSG00000022912.9	0	2.1388	242.948
Microglia	Suclg2	ENSMUSG00000061838.8	0	2.129	174.178
Microglia	Slc9a9	ENSMUSG00000031129.10	0	2.11621	1456.65
Microglia	Lrp5	ENSMUSG00000024913.17	0	2.11546	177.921
Microglia	Fli1	ENSMUSG00000016087.14	0	2.09238	787.674
Microglia	Ptprj	ENSMUSG00000025314.17	0	2.07844	1251.6
Microglia	Rrbp1	ENSMUSG00000027422.16	0	2.07812	658.397
Microglia	Rptor	ENSMUSG00000025583.16	0	2.07381	644.655
Microglia	St3gal6	ENSMUSG00000022747.18	0	2.01127	537.591
Microglia	Slc16a6	ENSMUSG00000041920.15	0	2.00936	226.4
Microglia	Lrch1	ENSMUSG00000068015.9	0	2.00431	774.877
Microglia	Arhgap12	ENSMUSG00000041225.17	3.54618779322688e-315	2.40976	314.049
Microglia	Gm40645	ENSMUSG00000112766.2	1.06735472940605e-313	95.9527	112.78
Microglia	Fcgr3	ENSMUSG00000059498.14	4.53231382739189e-313	132.864	107.556
Microglia	Ang	ENSMUSG00000072115.12	4.20827934257358e-311	4.36568	108.341
Microglia	Cryl1	ENSMUSG00000021947.12	2.488294094573e-310	2.21068	186.843
Microglia	BC035044	ENSMUSG00000090164.9	9.60427615924238e-310	120.463	110.23
Microglia	P2ry13	ENSMUSG00000036362.3	0	118.072	104.46
Microglia	Olfml3	ENSMUSG00000027848.13	4.22843e-308	6.11445	120.661
Microglia	Znrf2	ENSMUSG00000058446.15	4.06244e-305	2.78272	220.786
Microglia	Tgfb1	ENSMUSG00000002603.16	1.08497e-303	3.85916	107.338
Microglia	Cotl1	ENSMUSG00000031827.14	2.56764e-301	2.00565	129.483
Microglia	Dtx4	ENSMUSG00000039982.9	4.87228e-301	2.42513	158.852
Microglia	Mapk14	ENSMUSG00000053436.16	3.70889e-296	2.11185	323.981
Microglia	Mknk1	ENSMUSG00000028708.17	3.78223e-294	5.90543	193.959
Microglia	Scoc	ENSMUSG00000063253.12	1.05825e-290	7.09867	191.271
Microglia	Hps3	ENSMUSG00000027615.15	2.71062e-286	4.03944	190.267
Microglia	Gtf2h2	ENSMUSG00000021639.18	1.11158e-285	3.90969	239.947
Microglia	Rab8b	ENSMUSG00000036943.10	1.71722e-282	2.91296	240.466
Microglia	Rap1b	ENSMUSG00000052681.9	8.56039e-282	2.46326	202.394
Microglia	Ptbp3	ENSMUSG00000028382.16	7.34283e-280	2.47315	188.411
Microglia	Rasal3	ENSMUSG00000052142.16	2.62534e-279	67.8456	98.3481
Microglia	Adcy7	ENSMUSG00000031659.14	3.33175e-275	5.57591	128.734
Microglia	Gm38042	ENSMUSG00000104292.2	4.52343e-274	3.26762	106.589
Microglia	Rnf169	ENSMUSG00000058761.6	9.5758e-274	2.54781	377.835
Microglia	Snx18	ENSMUSG00000042364.12	8.96896e-273	3.74321	207.769
Microglia	Gm26510	ENSMUSG00000097154.3	3.41608e-268	4.83924	93.1059
Microglia	Hvcn1	ENSMUSG00000064267.14	1.71884e-266	26.0838	92.7665
Microglia	1700017B05Rik	ENSMUSG00000032300.8	5.62212e-265	10.779	119.581
Microglia	Trim12a	ENSMUSG00000066258.14	1.58184e-264	2.03448	71.4238
Microglia	Il17ra	ENSMUSG00000002897.6	1.45021e-263	3.46226	118.92
Microglia	Fmnl1	ENSMUSG00000055805.16	5.98729e-260	2.59279	126.064
Microglia	Mlxipl	ENSMUSG00000005373.14	2.56649e-258	10.7572	98.5165
Microglia	Ptpn1	ENSMUSG00000027540.14	8.92006e-257	2.30232	241.17
Microglia	Il1rl2	ENSMUSG00000070942.9	2.17529e-252	15.5281	89.6159
Microglia	Tpm3	ENSMUSG00000027940.19	1.07065e-248	2.09751	252.934
Microglia	Gm47664	ENSMUSG00000113183.2	2.91959e-248	2.61598	108.933
Microglia	Grn	ENSMUSG00000034708.13	6.23614e-248	8.43149	147.511
Microglia	Pld4	ENSMUSG00000052160.8	1.08521e-247	56.9843	85.8442
Microglia	Susd3	ENSMUSG00000021384.15	1.85065e-246	36.2161	87.628
Microglia	Arid1a	ENSMUSG00000007880.17	1.89657e-244	2.24765	462.602
Microglia	Lmo2	ENSMUSG00000032698.16	3.97369e-244	3.91473	93.092
Microglia	Ctsb	ENSMUSG00000021939.9	1.35356e-239	2.5613	240.156
Microglia	Apobec3	ENSMUSG00000009585.19	2.21936e-238	2.64975	94.4843
Microglia	Scamp2	ENSMUSG00000040188.11	5.65011e-238	4.21954	167.134
Microglia	Irf5	ENSMUSG00000029771.13	3.17663e-236	19.7052	100.964
Microglia	Samsn1	ENSMUSG00000022876.19	4.61964e-236	4.54274	85.5022
Microglia	Ifngr2	ENSMUSG00000022965.9	8.464e-233	7.84233	138.223
Microglia	Lrmp	ENSMUSG00000030263.14	4.81977e-231	7.27808	81.2159
Microglia	Sh3bp2	ENSMUSG00000054520.16	4.356e-230	2.60877	85.5595
Microglia	Cep85	ENSMUSG00000037443.14	3.8042e-229	4.42487	190.169
Microglia	Parp14	ENSMUSG00000034422.15	7.38449e-227	2.13605	75.1022
Microglia	Ubtd1	ENSMUSG00000025171.3	4.46497e-226	4.47136	161.668
Microglia	Cd300c2	ENSMUSG00000044811.14	6.94725e-226	205.164	80.2668
Microglia	Cysltr1	ENSMUSG00000052821.4	8.55816e-225	7.28122	77.1503
Microglia	Slfn8	ENSMUSG00000035208.17	2.20775e-223	10.4638	82.0287
Microglia	Fcgr2b	ENSMUSG00000026656.16	8.40736e-223	35.6692	84.0433
Microglia	Snx5	ENSMUSG00000027423.16	2.51403e-222	3.9581	188.29
Microglia	Plcb2	ENSMUSG00000040061.18	3.43829e-222	6.41206	83.5747
Microglia	Bcor	ENSMUSG00000040363.16	1.0173e-221	2.06368	159.899
Microglia	Kcnk6	ENSMUSG00000046410.11	1.43763e-220	13.001	82.3232
Microglia	Man2b1	ENSMUSG00000005142.11	7.62841e-220	6.28365	174.644
Microglia	Klhl6	ENSMUSG00000043008.10	8.25771e-219	7.37224	82.3491
Microglia	9930111J21Rik2	ENSMUSG00000069892.10	4.19637e-217	2.53839	74.739
Microglia	Cd53	ENSMUSG00000040747.10	7.36139e-216	20.6634	81.9171
Microglia	Gm44861	ENSMUSG00000108897.2	1.27037e-215	30.9132	76.8366
Microglia	Trim30d	ENSMUSG00000057596.14	1.59113e-213	6.88461	82.2436
Microglia	Fermt3	ENSMUSG00000024965.10	1.19702e-212	14.9289	109.47
Microglia	Ulk2	ENSMUSG00000004798.15	3.37871e-212	2.4728	275.685
Microglia	Il4ra	ENSMUSG00000030748.10	1.21711e-210	4.57744	81.44
Microglia	Lacc1	ENSMUSG00000044350.15	3.00797e-210	4.20841	82.0243
Microglia	Slc12a6	ENSMUSG00000027130.16	1.24621e-209	2.6901	323.085
Microglia	Btk	ENSMUSG00000031264.14	2.03994e-209	55.6358	75.2885
Microglia	Cmtm6	ENSMUSG00000032434.10	2.34501e-209	6.35578	114.672
Microglia	Pik3cb	ENSMUSG00000032462.15	2.78275e-209	2.84103	171.381
Microglia	Slc36a1	ENSMUSG00000020261.16	4.2514e-207	3.10326	123.177
Microglia	Coro2a	ENSMUSG00000028337.15	6.57145e-206	2.02612	81.3849
Microglia	Skil	ENSMUSG00000027660.17	2.28425e-204	2.58881	159.599
Microglia	Tmem104	ENSMUSG00000045980.14	1.16182e-203	5.23329	157.637
Microglia	Ptpn6	ENSMUSG00000004266.16	6.1882e-200	5.08467	80.6578
Microglia	Gm44667	ENSMUSG00000109539.2	7.46591e-200	4.59003	127.053
Microglia	Traf3ip3	ENSMUSG00000037318.11	1.38353e-199	24.9632	80.7546
Microglia	Gfm2	ENSMUSG00000021666.17	1.13733e-198	3.55979	219.237
Microglia	Gm12185	ENSMUSG00000048852.14	5.02364e-198	2.14919	59.5768
Microglia	Pkn1	ENSMUSG00000057672.17	4.06376e-195	2.92274	212.726
Microglia	Ctsz	ENSMUSG00000016256.11	3.32236e-192	6.7931	106.892
Microglia	Edem1	ENSMUSG00000030104.10	2.0667e-189	4.37704	147.986
Microglia	Slc2a5	ENSMUSG00000028976.11	3.06242e-189	49.2625	69.2247
Microglia	Parvg	ENSMUSG00000022439.10	5.22515e-189	11.5093	70.6094
Microglia	Ncf2	ENSMUSG00000026480.13	5.31189e-188	5.442	113.795
Microglia	Washc4	ENSMUSG00000034560.7	7.89777e-188	2.51278	264.226
Microglia	Cd37	ENSMUSG00000030798.16	4.72788e-187	115.873	61.4679
Microglia	Lgals9	ENSMUSG00000001123.16	1.26435e-186	2.79387	71.2835
Microglia	Sh2b2	ENSMUSG00000005057.14	3.49383e-186	3.11141	84.6637
Microglia	Dennd1c	ENSMUSG00000002668.9	4.36534e-183	18.9175	65.3568
Microglia	Gmip	ENSMUSG00000036246.15	4.98085e-183	8.40091	101.228
Microglia	Morc3	ENSMUSG00000039456.11	1.98311e-181	3.18769	207.968
Microglia	Ms4a6b	ENSMUSG00000024677.14	1.20728e-180	16.2093	64.6851
Microglia	Ppcdc	ENSMUSG00000063849.7	1.65872e-180	4.08679	171.899
Microglia	Aftph	ENSMUSG00000049659.16	1.43143e-177	2.22499	273.971
Microglia	Gm15503	ENSMUSG00000084964.3	9.51162e-176	7.5893	64.8285
Microglia	Tubgcp5	ENSMUSG00000033790.12	1.11394e-175	3.56791	197.6
Microglia	Fam91a1	ENSMUSG00000037119.5	4.85023e-175	3.65692	193.906
Microglia	Adam17	ENSMUSG00000052593.17	9.12289e-175	2.5268	150.388
Microglia	Il10rb	ENSMUSG00000022969.14	9.98042e-175	2.01776	58.3757
Microglia	Mfng	ENSMUSG00000018169.13	7.51361e-173	5.31306	63.782
Microglia	Cbl	ENSMUSG00000034342.10	2.55253e-172	2.18501	234.282
Microglia	Hps4	ENSMUSG00000042328.14	2.16215e-171	6.25632	145.641
Microglia	Rbpj	ENSMUSG00000039191.13	6.69631e-171	3.17915	222.907
Microglia	Arhgap4	ENSMUSG00000031389.18	2.50055e-170	9.48247	88.7586
Microglia	Osbpl11	ENSMUSG00000022807.10	1.45932e-169	3.20784	180.537
Microglia	Arpc1b	ENSMUSG00000029622.17	2.60841e-169	2.08935	69.9708
Microglia	Gm34589	ENSMUSG00000115816.2	4.03139e-169	6.09058	62.4685
Microglia	Fkbp15	ENSMUSG00000066151.13	7.28514e-168	2.12555	213.654
Microglia	Oma1	ENSMUSG00000035069.4	9.62091e-168	2.357	130.803
Microglia	Fes	ENSMUSG00000053158.11	1.96468e-167	10.3887	65.1725
Microglia	Hk3	ENSMUSG00000025877.15	1.43038e-166	29.9037	66.273
Microglia	Fcgr1	ENSMUSG00000015947.11	1.95879e-165	55.1324	58.0673
Microglia	Gm45540	ENSMUSG00000110397.3	2.65762e-165	3.18055	50.5809
Microglia	Plekho1	ENSMUSG00000015745.10	2.76216e-162	3.74642	99.7276
Microglia	Daglb	ENSMUSG00000039206.14	5.09503e-162	4.15857	159.86
Microglia	Pik3r6	ENSMUSG00000046207.15	6.32282e-161	2.65629	56.4552
Microglia	Csf2rb	ENSMUSG00000071713.7	9.34568e-161	30.442	60.8543
Microglia	I830077J02Rik	ENSMUSG00000074342.5	1.22197e-160	36.8854	60.8312
Microglia	Arhgdib	ENSMUSG00000030220.14	6.41783e-159	3.4445	58.8251
Microglia	Tifab	ENSMUSG00000049625.7	1.88623e-157	55.1322	58.1547
Microglia	Liph	ENSMUSG00000044626.14	7.6735e-157	24.1663	60.3932
Microglia	Gm11476	ENSMUSG00000085596.2	9.85272e-157	2.47402	53.2501
Microglia	Rp2	ENSMUSG00000060090.17	2.93663e-155	3.29342	114.464
Microglia	Gm15523	ENSMUSG00000090185.2	4.93852e-155	60.574	54.8215
Microglia	Sh3tc1	ENSMUSG00000036553.17	1.06565e-154	2.8683	56.8151
Microglia	Zfp217	ENSMUSG00000052056.15	4.06023e-153	2.61528	60.1465
Microglia	Ptafr	ENSMUSG00000056529.8	1.30559e-152	31.9534	59.3101
Microglia	Stx7	ENSMUSG00000019998.7	3.55805e-152	2.59565	178.451
Microglia	Tlr4	ENSMUSG00000039005.14	2.10539e-151	3.87638	63.0043
Microglia	Lpxn	ENSMUSG00000024696.10	4.72127e-151	27.5635	66.1173
Microglia	Gm43821	ENSMUSG00000105219.2	1.07697e-150	88.0702	55.724
Microglia	Capza2	ENSMUSG00000015733.14	1.80075e-149	3.22778	183.403
Microglia	Comt	ENSMUSG00000000326.14	5.57174e-149	2.50489	180.167
Microglia	Bach1	ENSMUSG00000025612.6	3.24329e-148	2.11087	116.64
Microglia	Nlrp3	ENSMUSG00000032691.15	3.39035e-148	15.5703	61.9729
Microglia	Arrb2	ENSMUSG00000060216.16	3.07746e-146	5.10674	91.9859
Microglia	Lsp1	ENSMUSG00000018819.11	4.30393e-146	4.376	50.2211
Microglia	Agps	ENSMUSG00000042410.17	3.66462e-144	2.11343	210.609
Microglia	Orai1	ENSMUSG00000049686.15	7.73486e-144	2.13063	64.2874
Microglia	Wdr44	ENSMUSG00000036769.15	2.28198e-143	2.74932	178.174
Microglia	Abcb1b	ENSMUSG00000028970.10	3.32102e-143	2.53205	61.7026
Microglia	Map3k3	ENSMUSG00000020700.12	5.1198e-142	2.48928	254.482
Microglia	Naip5	ENSMUSG00000071203.7	5.3383e-142	6.11102	51.2232
Microglia	Arid4a	ENSMUSG00000048118.18	6.31651e-142	2.0483	246.691
Microglia	Map3k14	ENSMUSG00000020941.8	3.13847e-141	2.48021	102.282
Microglia	Trim14	ENSMUSG00000039853.19	4.07268e-141	5.36328	59.0277
Microglia	Hcls1	ENSMUSG00000022831.15	6.08446e-141	31.1401	51.4194
Microglia	Krcc1	ENSMUSG00000053012.18	1.14051e-140	2.25101	87.3526
Microglia	Mlxip	ENSMUSG00000038342.16	1.9453e-140	2.4117	168.651
Microglia	Usp12	ENSMUSG00000029640.18	3.3783e-140	2.01858	140.306
Microglia	Usp35	ENSMUSG00000035713.16	5.521e-140	2.03695	103.878
Microglia	Hexa	ENSMUSG00000025232.9	1.82397e-139	3.30983	143.86
Microglia	Gm37474	ENSMUSG00000102153.2	2.81772e-137	2.55166	50.0554
Microglia	Cd300a	ENSMUSG00000034652.13	6.85185e-136	2.13499	52.1425
Microglia	Lrrc3	ENSMUSG00000051652.5	2.7436e-135	20.6525	54.2535
Microglia	Gm37472	ENSMUSG00000102151.2	2.80846e-135	3.44012	97.6107
Microglia	Actr2	ENSMUSG00000020152.8	5.09165e-134	2.58732	211.646
Microglia	C3ar1	ENSMUSG00000040552.9	1.00628e-132	20.2066	53.7034
Microglia	H2-T24	ENSMUSG00000053835.18	1.29327e-132	2.6194	62.6386
Microglia	Csnk1e	ENSMUSG00000022433.22	2.24732e-130	2.54985	136.191
Microglia	Gpr183	ENSMUSG00000051212.9	3.33566e-129	19.4069	54.6537
Microglia	Cd200r1	ENSMUSG00000022667.19	1.0719e-126	11.5113	50.0282
Microglia	Itgb3	ENSMUSG00000020689.5	5.34893e-123	6.12792	57.7266
Microglia	Dhx9	ENSMUSG00000042699.12	5.49384e-122	2.29855	211.994
Microglia	Anapc15	ENSMUSG00000030649.19	1.54407e-119	9.40191	61.342
Microglia	Wsb1	ENSMUSG00000017677.12	1.66713e-117	2.0552	115.219
Microglia	Gdi2	ENSMUSG00000021218.11	4.42726e-117	2.32944	189.186
Microglia	Cep68	ENSMUSG00000044066.15	9.85369e-117	3.3707	129.969
Microglia	Ralb	ENSMUSG00000004451.15	2.90734e-113	3.03057	88.5045
Microglia	Hs6st1	ENSMUSG00000045216.8	2.85903e-112	2.12091	108.512
Microglia	Tcirg1	ENSMUSG00000001750.17	6.90563e-112	4.44674	59.5048
Microglia	Dclre1c	ENSMUSG00000026648.19	9.40864e-112	3.2945	115.921
Microglia	Tmem170b	ENSMUSG00000087370.4	5.25161e-108	2.02049	155.395
Microglia	Gm45223	ENSMUSG00000109429.2	1.33844e-107	2.38066	75.3318
Microglia	1700011L22Rik	ENSMUSG00000031682.6	1.62211e-107	17.9725	51.9819
Microglia	Otulin	ENSMUSG00000046034.9	4.69917e-106	2.25391	117.107
Microglia	Bmf	ENSMUSG00000040093.17	1.88567e-105	4.1289	55.6775
Microglia	B3galnt1	ENSMUSG00000043300.3	4.30885e-105	2.15185	65.9418
Microglia	Commd8	ENSMUSG00000029213.12	7.12999e-102	4.00977	71.751
Microglia	Gpr160	ENSMUSG00000037661.15	1.09532e-98	5.4604	62.7157
Microglia	Acox3	ENSMUSG00000029098.18	3.98647e-98	4.06329	85.1273
Microglia	Rel	ENSMUSG00000020275.10	4.83267e-98	4.76321	74.2858
Microglia	Plekhf2	ENSMUSG00000049969.4	6.11916e-97	3.0544	52.384
Microglia	Pla2g15	ENSMUSG00000031903.8	6.6932e-96	6.94175	63.6592
Microglia	Tsc22d4	ENSMUSG00000029723.17	7.14182e-96	2.37079	62.7224
Microglia	4930599N23Rik	ENSMUSG00000073144.5	8.33998e-95	2.60497	66.3105
Microglia	Prpsap2	ENSMUSG00000020528.15	4.00928e-92	3.21708	103.583
Microglia	Prcp	ENSMUSG00000061119.8	1.53768e-90	2.29481	74.4984
Microglia	Zfp90	ENSMUSG00000031907.10	3.38763e-90	3.19993	80.2272
Microglia	Nckap5l	ENSMUSG00000023009.15	6.21999e-90	2.51538	77.244
Microglia	Stk4	ENSMUSG00000018209.16	1.23597e-89	2.80787	148.158
Microglia	Gusb	ENSMUSG00000025534.18	3.6205e-89	4.71302	60.3985
Microglia	Plgrkt	ENSMUSG00000016495.13	5.67306e-89	2.13336	95.4805
Microglia	Heca	ENSMUSG00000039879.10	2.81359e-88	2.18235	114.594
Microglia	Abhd15	ENSMUSG00000000686.12	1.19861e-87	5.45502	74.2155
Microglia	Nr6a1os	ENSMUSG00000085201.2	3.12512e-83	4.26835	56.2902
Microglia	Sh2b3	ENSMUSG00000042594.17	6.23858e-83	2.20234	95.5196
Microglia	Gm37420	ENSMUSG00000103869.2	1.09457e-82	3.9739	57.0887
Microglia	Grk2	ENSMUSG00000024858.15	2.11219e-77	2.64109	99.5812
Microglia	Gm29488	ENSMUSG00000101778.2	2.2499e-76	3.91271	51.7351
Microglia	Tbk1	ENSMUSG00000020115.4	2.79119e-75	2.62602	146.302
Microglia	D030028A08Rik	ENSMUSG00000078700.11	2.13931e-73	3.90676	50.7976
Microglia	Dcakd	ENSMUSG00000020935.9	3.26863e-73	2.74761	92.841
Microglia	Pts	ENSMUSG00000032067.7	3.76999e-71	2.45943	51.6225
Microglia	Nfya	ENSMUSG00000023994.14	6.44846e-71	3.52663	65.1436
Microglia	Tfe3	ENSMUSG00000000134.18	7.39328e-71	2.33981	75.527
Microglia	Gm45222	ENSMUSG00000109498.2	1.2544e-69	2.01621	58.1834
Microglia	Pigv	ENSMUSG00000043257.16	1.43703e-69	2.33352	60.3553
Microglia	Clta	ENSMUSG00000028478.19	8.31059e-69	2.7924	132.49
Microglia	Dram2	ENSMUSG00000027900.16	1.5146e-67	2.40693	89.577
Microglia	Rnpep	ENSMUSG00000041926.16	1.39962e-65	3.08797	81.4837
Microglia	Sft2d1	ENSMUSG00000073468.13	1.41814e-64	3.73368	78.0602
Microglia	Abhd17c	ENSMUSG00000038459.11	3.62759e-63	2.13004	68.96
Microglia	P2rx4	ENSMUSG00000029470.16	9.52509e-63	2.06812	58.1449
Microglia	Twf2	ENSMUSG00000023277.14	4.25653e-62	2.07708	50.2497
Microglia	Ctc1	ENSMUSG00000020898.19	4.83459e-62	3.57157	72.907
Microglia	Slc49a4	ENSMUSG00000022848.9	4.46562e-60	2.12813	123.104
Microglia	Tk2	ENSMUSG00000035824.8	5.40477e-59	2.58462	64.0328
Microglia	Sbno2	ENSMUSG00000035673.11	3.8711e-57	2.33424	78.2113
Microglia	Atp6v0a2	ENSMUSG00000038023.13	1.25995e-56	2.2411	93.0705
Microglia	Mgat1	ENSMUSG00000020346.17	1.70481e-48	2.32611	71.8315
Microglia	Kbtbd2	ENSMUSG00000059486.12	2.01702e-48	2.16209	82.4414
Microglia	Cebpg	ENSMUSG00000056216.10	4.84488e-48	2.99815	69.5438
Microglia	Gmeb1	ENSMUSG00000028901.14	1.31942e-47	2.07577	93.3339
Microglia	Pacc1	ENSMUSG00000026627.8	1.18663e-46	2.98264	51.0396
Microglia	Klhl18	ENSMUSG00000054792.16	3.12869e-46	2.00261	82.4101
Microglia	Pip4p1	ENSMUSG00000035953.15	2.06434e-45	2.65412	62.3932
Microglia	Slc12a9	ENSMUSG00000037344.15	4.00661e-43	2.86339	52.4153
Microglia	Akirin2	ENSMUSG00000028291.8	3.67652e-39	2.24394	108.368
Microglia	Usf2	ENSMUSG00000058239.14	6.82789e-39	2.71626	68.4295
Microglia	Shld2	ENSMUSG00000041471.10	7.24321e-34	2.04775	61.8896
Microglia	Dcaf12	ENSMUSG00000028436.9	3.74235e-22	2.06986	55.2001
OB neurons 1	Vipr2	ENSMUSG00000011171.12	0	4.9936	152.323
OB neurons 1	Tshz1	ENSMUSG00000046982.12	0	4.62122	604.19
OB neurons 1	Cpa6	ENSMUSG00000042501.13	0	4.15135	893.915
OB neurons 1	Pbx3	ENSMUSG00000038718.16	0	3.42607	1605.91
OB neurons 1	Adamts19	ENSMUSG00000053441.6	0	2.62695	215.745
OB neurons 1	Snx7	ENSMUSG00000028007.14	0	2.37132	152.77
OB neurons 1	Ankrd6	ENSMUSG00000040183.14	0	2.22706	295.618
OB neurons 1	Lgr6	ENSMUSG00000042793.14	0	2.22371	335.053
OB neurons 1	Tenm3	ENSMUSG00000031561.17	0	2.21382	2884.27
OB neurons 1	Gng4	ENSMUSG00000021303.15	0	2.18373	324.758
OB neurons 1	Abl2	ENSMUSG00000026596.14	0	2.15669	391.552
OB neurons 1	2900079G21Rik	ENSMUSG00000087038.10	1.74312e-263	3.00195	92.6291
OB neurons 1	Npffr2	ENSMUSG00000035528.5	2.87111e-206	2.18942	50.54
OB neurons 1	Ccn4	ENSMUSG00000005124.11	2.94575e-195	2.26505	58.2545
OB neurons 1	Gm37677	ENSMUSG00000103976.2	1.20438e-135	2.54731	99.3908
OB neurons 2	Nrsn1	ENSMUSG00000048978.15	0	7.84115	382.27
OB neurons 2	Pde1c	ENSMUSG00000004347.18	0	4.11305	2647.45
OB neurons 2	Calb2	ENSMUSG00000003657.10	0	3.4697	295.457
OB neurons 2	Fam124a	ENSMUSG00000035184.16	0	3.18666	223.923
OB neurons 2	Htr1f	ENSMUSG00000050783.6	0	2.72311	815.459
OB neurons 2	Nxph1	ENSMUSG00000046178.4	0	2.63236	8017.59
OB neurons 2	Zfp804b	ENSMUSG00000092094.6	0	2.33241	2758.9
OB neurons 2	Egf	ENSMUSG00000028017.8	0	2.19087	149.593
OB neurons 2	Grin2d	ENSMUSG00000002771.13	0	2.08356	155.45
OB neurons 2	Abcb5	ENSMUSG00000072791.12	6.66304e-273	3.4462	74.0094
OB neurons 2	Th	ENSMUSG00000000214.12	1.69315e-248	5.93877	72.2154
OB neurons 2	Hgf	ENSMUSG00000028864.8	8.28661e-242	3.23881	73.7149
OB neurons 2	Gm47019	ENSMUSG00000114182.2	6.13158e-214	130.61	63.3204
OB neurons 2	Chml	ENSMUSG00000078185.4	1.0749e-193	2.83558	79.183
OB neurons 2	Grem1	ENSMUSG00000074934.4	1.17131e-184	12.7065	68.965
OB neurons 3	Cdhr1	ENSMUSG00000021803.11	0	97.8878	393.253
OB neurons 3	Olfr115	ENSMUSG00000092413.7	0	33.1972	260.669
OB neurons 3	Olfr112	ENSMUSG00000051611.10	0	28.6631	102.42
OB neurons 3	Olfr111	ENSMUSG00000090675.3	0	4.41622	141.364
OB neurons 3	Atp6ap1l	ENSMUSG00000078958.10	0	4.37116	127.993
OB neurons 3	Raver2	ENSMUSG00000035275.15	0	3.31937	438.177
OB neurons 3	Deptor	ENSMUSG00000022419.17	0	2.64931	396.455
OB neurons 3	Ptprd	ENSMUSG00000028399.19	0	2.62049	20136.7
OB neurons 3	Fstl5	ENSMUSG00000034098.15	0	2.49236	1355.82
OB neurons 3	Filip1	ENSMUSG00000034898.18	0	2.29927	294.73
OB neurons 3	Rbm20	ENSMUSG00000043639.16	0	2.2609	536.08
OB neurons 3	Evi5	ENSMUSG00000011831.17	0	2.25353	364.144
OB neurons 3	Zfp804a	ENSMUSG00000070866.5	0	2.10053	2181.21
OB neurons 3	Tmem132d	ENSMUSG00000034310.9	0	2.09764	3570.29
OB neurons 3	Fam184a	ENSMUSG00000019856.15	0	2.01839	695.189
OB neurons 3	Sema3a	ENSMUSG00000028883.20	0	2.00716	335.433
OB neurons 3	Scube2	ENSMUSG00000007279.15	2.29407e-288	4.54837	103.787
OB neurons 3	Olfr116	ENSMUSG00000061336.4	6.87941e-287	44.4067	86.4616
OB neurons 3	Gm15270	ENSMUSG00000087400.9	1.68591e-248	4.04603	99.1452
OB neurons 3	Olfr113	ENSMUSG00000092292.4	4.39239e-217	61.7778	70.9276
OB neurons 3	Ms4a15	ENSMUSG00000067571.5	3.55076e-207	14.8247	76.4406
OB neurons 3	Scyl2	ENSMUSG00000069539.12	1.27191e-206	2.85241	166.09
OB neurons 3	Gm36251	ENSMUSG00000110996.2	2.92901e-183	11.0976	71.2339
OB neurons 3	Olfr114	ENSMUSG00000062629.5	2.01172e-181	22.4711	61.0212
OB neurons 3	Nbeal2	ENSMUSG00000056724.16	7.54789e-169	2.12506	79.1453
OB neurons 3	6430553K19Rik	ENSMUSG00000116755.2	4.30454e-137	9.04267	55.6339
OB neurons 3	1500026H17Rik	ENSMUSG00000097383.2	3.04836e-86	2.74689	51.632
Oligodendrocyte progenitor cells	Gpr17	ENSMUSG00000052229.6	0	96.936	303.626
Oligodendrocyte progenitor cells	Neu4	ENSMUSG00000034000.16	0	79.754	161.08
Oligodendrocyte progenitor cells	Susd5	ENSMUSG00000086596.3	0	53.5255	198.681
Oligodendrocyte progenitor cells	A930009A15Rik	ENSMUSG00000092210.2	0	41.0071	99.9896
Oligodendrocyte progenitor cells	Matn4	ENSMUSG00000016995.18	0	13.8039	211.749
Oligodendrocyte progenitor cells	Vcan	ENSMUSG00000021614.17	0	8.26513	1661.09
Oligodendrocyte progenitor cells	Pdgfra	ENSMUSG00000029231.16	0	7.92548	1337.57
Oligodendrocyte progenitor cells	Cfap20	ENSMUSG00000031796.8	0	5.37612	268.626
Oligodendrocyte progenitor cells	Tnr	ENSMUSG00000015829.14	0	4.82929	6035.59
Oligodendrocyte progenitor cells	Xylt1	ENSMUSG00000030657.12	0	4.74772	3699.94
Oligodendrocyte progenitor cells	Epn2	ENSMUSG00000001036.18	0	4.5495	1651.25
Oligodendrocyte progenitor cells	Chst11	ENSMUSG00000034612.8	0	4.32856	1213.79
Oligodendrocyte progenitor cells	Ptgfrn	ENSMUSG00000027864.10	0	4.27991	171.762
Oligodendrocyte progenitor cells	Cacng4	ENSMUSG00000020723.4	0	4.19976	934.595
Oligodendrocyte progenitor cells	Cspg4	ENSMUSG00000032911.7	0	4.1978	697.9
Oligodendrocyte progenitor cells	Gm10530	ENSMUSG00000073528.8	0	4.12228	552.105
Oligodendrocyte progenitor cells	Rgcc	ENSMUSG00000022018.8	0	3.89305	144.361
Oligodendrocyte progenitor cells	Myt1	ENSMUSG00000010505.17	0	3.77338	485.379
Oligodendrocyte progenitor cells	4930588A03Rik	ENSMUSG00000117792.2	0	3.15294	576.702
Oligodendrocyte progenitor cells	6030407O03Rik	ENSMUSG00000100301.7	0	2.81355	107.199
Oligodendrocyte progenitor cells	Sh3bp4	ENSMUSG00000036206.13	0	2.77441	360.658
Oligodendrocyte progenitor cells	Gm2164	ENSMUSG00000098760.2	0	2.61766	549.337
Oligodendrocyte progenitor cells	Olig1	ENSMUSG00000046160.7	0	2.60859	99.9152
Oligodendrocyte progenitor cells	Gm21846	ENSMUSG00000094832.2	0	2.47405	113.259
Oligodendrocyte progenitor cells	Kcnip3	ENSMUSG00000079056.13	0	2.4505	499.184
Oligodendrocyte progenitor cells	Nrxn2	ENSMUSG00000033768.18	0	2.40585	1188.19
Oligodendrocyte progenitor cells	Sdc3	ENSMUSG00000025743.15	0	2.30014	216.354
Oligodendrocyte progenitor cells	Lrrc4c	ENSMUSG00000050587.15	0	2.28628	5305.07
Oligodendrocyte progenitor cells	Sulf2	ENSMUSG00000006800.15	0	2.19523	584.693
Oligodendrocyte progenitor cells	Usp24	ENSMUSG00000028514.16	0	2.17031	942.267
Oligodendrocyte progenitor cells	Ppfibp1	ENSMUSG00000016487.16	0	2.15475	832.375
Oligodendrocyte progenitor cells	Calcrl	ENSMUSG00000059588.14	0	2.10208	181.231
Oligodendrocyte progenitor cells	Shc4	ENSMUSG00000035109.15	0	2.1016	337.891
Oligodendrocyte progenitor cells	Snx25	ENSMUSG00000038291.17	0	2.05607	294.27
Oligodendrocyte progenitor cells	Sox6	ENSMUSG00000051910.14	0	2.02245	1939.98
Oligodendrocyte progenitor cells	Mir9-3hg	ENSMUSG00000097023.9	0	2.02235	469.085
Oligodendrocyte progenitor cells	Dscam	ENSMUSG00000050272.11	0	2.02009	4217.27
Oligodendrocyte progenitor cells	Brinp3	ENSMUSG00000035131.15	0	2.0155	1273.74
Oligodendrocyte progenitor cells	Lhfpl3	ENSMUSG00000106379.2	0	2.01071	5424.51
Oligodendrocyte progenitor cells	Lbh	ENSMUSG00000024063.14	0	2.00068	117.046
Oligodendrocyte progenitor cells	Gucy2f	ENSMUSG00000042282.5	2.29003e-300	2.50862	82.3143
Oligodendrocyte progenitor cells	Scel	ENSMUSG00000022123.10	1.33315e-293	5.73856	108.513
Oligodendrocyte progenitor cells	Olig2	ENSMUSG00000039830.10	4.76968e-290	2.79107	77.2983
Oligodendrocyte progenitor cells	B9d1	ENSMUSG00000001039.13	6.40393e-282	6.91004	138.125
Oligodendrocyte progenitor cells	Amz1	ENSMUSG00000050022.17	1.55106e-279	2.20046	98.317
Oligodendrocyte progenitor cells	Pcmtd2	ENSMUSG00000027589.15	1.1694e-258	2.71605	283.352
Oligodendrocyte progenitor cells	Mmp15	ENSMUSG00000031790.9	4.88692e-247	2.95674	84.9452
Oligodendrocyte progenitor cells	Zfp469	ENSMUSG00000043903.5	1.42701e-245	6.40188	86.7633
Oligodendrocyte progenitor cells	Tmem255b	ENSMUSG00000038457.18	1.78678e-242	11.0262	77.1542
Oligodendrocyte progenitor cells	Inava	ENSMUSG00000041605.17	2.03257e-242	6.22043	70.5519
Oligodendrocyte progenitor cells	Gm45153	ENSMUSG00000108693.2	4.89501e-234	4.33035	81.3708
Oligodendrocyte progenitor cells	Gm37731	ENSMUSG00000103225.2	2.14369e-232	4.36114	89.6054
Oligodendrocyte progenitor cells	Chst3	ENSMUSG00000057337.14	5.7381e-226	2.39332	60.3133
Oligodendrocyte progenitor cells	Lmcd1	ENSMUSG00000057604.10	3.41163e-223	2.9921	64.3457
Oligodendrocyte progenitor cells	Galnt3	ENSMUSG00000026994.10	7.46507e-220	2.86446	70.9119
Oligodendrocyte progenitor cells	Gm29183	ENSMUSG00000101344.2	4.62636e-203	2.46792	58.5972
Oligodendrocyte progenitor cells	Rlbp1	ENSMUSG00000039194.17	3.80626e-187	8.51284	58.6694
Oligodendrocyte progenitor cells	Cdo1	ENSMUSG00000033022.9	6.26034e-174	5.37796	82.8191
Oligodendrocyte progenitor cells	Csnk2a2	ENSMUSG00000046707.10	7.57437e-171	2.84217	201.823
Oligodendrocyte progenitor cells	Ccnd1	ENSMUSG00000070348.6	5.24515e-169	3.56297	71.9966
Oligodendrocyte progenitor cells	Gm52974	ENSMUSG00000118630.2	1.47183e-150	2.46395	62.2533
Oligodendrocyte progenitor cells	Nlgn3	ENSMUSG00000031302.17	8.5297e-143	2.56818	90.1962
Oligodendrocyte progenitor cells	Snx22	ENSMUSG00000039452.7	3.8841e-141	15.4668	51.9289
Oligodendrocyte progenitor cells	Ugdh	ENSMUSG00000029201.15	8.18502e-139	2.29046	85.0344
Oligodendrocyte progenitor cells	Acap3	ENSMUSG00000029033.17	1.22992e-136	3.26909	121.184
Oligodendrocyte progenitor cells	Polg	ENSMUSG00000039176.18	1.44743e-40	2.00886	67.6964
Oligodendrocytes	Gm48370	ENSMUSG00000114615.2	0	72.5489	108.793
Oligodendrocytes	4930420G21Rik	ENSMUSG00000116885.2	0	60.8119	304.024
Oligodendrocytes	Cyp2j12	ENSMUSG00000081225.4	0	41.5677	111.625
Oligodendrocytes	A330049N07Rik	ENSMUSG00000111994.2	0	40.9617	372.287
Oligodendrocytes	Opalin	ENSMUSG00000050121.10	0	38.5115	149.009
Oligodendrocytes	Mag	ENSMUSG00000036634.16	0	34.2281	874.682
Oligodendrocytes	Anln	ENSMUSG00000036777.9	0	33.724	397.175
Oligodendrocytes	Galnt6	ENSMUSG00000037280.13	0	32.287	174.162
Oligodendrocytes	Mobp	ENSMUSG00000032517.17	0	31.6059	1770.3
Oligodendrocytes	Hapln2	ENSMUSG00000004894.11	0	31.5701	146.691
Oligodendrocytes	9330111N05Rik	ENSMUSG00000097098.9	0	30.6076	400.058
Oligodendrocytes	Prr5l	ENSMUSG00000032841.16	0	29.2657	3291.84
Oligodendrocytes	Gm44866	ENSMUSG00000109233.2	0	29.0087	745.709
Oligodendrocytes	Plp1	ENSMUSG00000031425.16	0	28.5203	4715.66
Oligodendrocytes	Sec14l5	ENSMUSG00000091712.3	0	28.3243	581.166
Oligodendrocytes	C030029H02Rik	ENSMUSG00000110027.2	0	27.0581	238.898
Oligodendrocytes	Mog	ENSMUSG00000076439.13	0	26.6227	391.835
Oligodendrocytes	Myrf	ENSMUSG00000036098.16	0	26.047	310.642
Oligodendrocytes	A530053G22Rik	ENSMUSG00000046764.9	0	25.3832	122.02
Oligodendrocytes	Galnt5	ENSMUSG00000026828.12	0	23.2003	139.631
Oligodendrocytes	Mbp	ENSMUSG00000041607.18	0	23.1946	3355.95
Oligodendrocytes	Ermn	ENSMUSG00000026830.10	0	22.9695	214.542
Oligodendrocytes	Gm21984	ENSMUSG00000095334.3	0	21.5779	296.102
Oligodendrocytes	Gm42756	ENSMUSG00000104674.2	0	19.8357	175.612
Oligodendrocytes	A230001M10Rik	ENSMUSG00000105891.5	0	16.9808	742.586
Oligodendrocytes	Plekhh1	ENSMUSG00000060716.8	0	16.1962	564.063
Oligodendrocytes	D7Ertd443e	ENSMUSG00000030994.17	0	15.4758	1225.83
Oligodendrocytes	Gm48508	ENSMUSG00000112112.2	0	14.5927	127.473
Oligodendrocytes	Qdpr	ENSMUSG00000015806.13	0	14.506	242.916
Oligodendrocytes	Speer4a	ENSMUSG00000073119.4	0	13.6281	112.549
Oligodendrocytes	Gm48678	ENSMUSG00000111971.2	0	12.2196	161.987
Oligodendrocytes	Gpr37	ENSMUSG00000039904.10	0	9.74458	199.262
Oligodendrocytes	Scd3	ENSMUSG00000025202.9	0	9.56992	121.29
Oligodendrocytes	Insc	ENSMUSG00000048782.16	0	9.36062	232.595
Oligodendrocytes	Arhgap23	ENSMUSG00000049807.17	0	9.32473	1110.65
Oligodendrocytes	A330015K06Rik	ENSMUSG00000104093.2	0	8.39039	628.499
Oligodendrocytes	St18	ENSMUSG00000033740.18	0	8.37912	3122.28
Oligodendrocytes	Enpp6	ENSMUSG00000038173.16	0	8.32392	165.852
Oligodendrocytes	Il33	ENSMUSG00000024810.17	0	7.80092	304.164
Oligodendrocytes	Gm16168	ENSMUSG00000089941.2	0	7.38965	1416.24
Oligodendrocytes	Tspan2	ENSMUSG00000027858.14	0	7.2547	630.536
Oligodendrocytes	Cnp	ENSMUSG00000006782.17	0	7.01418	292.715
Oligodendrocytes	Trf	ENSMUSG00000032554.16	0	6.85098	1423.43
Oligodendrocytes	Stmn4	ENSMUSG00000022044.15	0	6.73449	243.193
Oligodendrocytes	Cldn14	ENSMUSG00000047109.14	0	6.48886	133.203
Oligodendrocytes	Fa2h	ENSMUSG00000033579.17	0	6.47515	525.264
Oligodendrocytes	Ccp110	ENSMUSG00000033904.17	0	6.41047	268.252
Oligodendrocytes	Cldn11	ENSMUSG00000037625.8	0	6.2563	462.89
Oligodendrocytes	Map7	ENSMUSG00000019996.18	0	6.18673	2295.63
Oligodendrocytes	Rnf220	ENSMUSG00000028677.20	0	6.15375	2131.91
Oligodendrocytes	Kctd3	ENSMUSG00000026608.14	0	6.08831	509.698
Oligodendrocytes	Arhgef10	ENSMUSG00000071176.11	0	5.96542	797.401
Oligodendrocytes	Adipor2	ENSMUSG00000030168.14	0	5.94156	1086.78
Oligodendrocytes	Mal	ENSMUSG00000027375.15	0	5.51351	745.951
Oligodendrocytes	Vmp1	ENSMUSG00000018171.10	0	5.48889	478.63
Oligodendrocytes	Ugt8a	ENSMUSG00000032854.13	0	5.37554	780.964
Oligodendrocytes	Sez6l2	ENSMUSG00000030683.12	0	5.33136	557.708
Oligodendrocytes	Gatm	ENSMUSG00000027199.15	0	5.30946	428.966
Oligodendrocytes	Rtkn2	ENSMUSG00000037846.19	0	5.19155	134.44
Oligodendrocytes	Cpm	ENSMUSG00000020183.12	0	4.9029	189.479
Oligodendrocytes	Arrdc3	ENSMUSG00000074794.11	0	4.72458	202.675
Oligodendrocytes	Synj2	ENSMUSG00000023805.18	0	4.67047	445.727
Oligodendrocytes	Usp31	ENSMUSG00000063317.8	0	4.60466	454.712
Oligodendrocytes	Pde8a	ENSMUSG00000025584.18	0	4.59603	691.939
Oligodendrocytes	Car2	ENSMUSG00000027562.13	0	4.51102	485.949
Oligodendrocytes	Otud7b	ENSMUSG00000038495.15	0	4.50403	734.569
Oligodendrocytes	Pstpip2	ENSMUSG00000025429.10	0	4.1262	443.005
Oligodendrocytes	Aplp1	ENSMUSG00000006651.9	0	4.10667	460.362
Oligodendrocytes	Cdc37l1	ENSMUSG00000024780.8	0	4.08054	638.289
Oligodendrocytes	Slain1	ENSMUSG00000055717.14	0	4.01585	699.194
Oligodendrocytes	Mtmr2	ENSMUSG00000031918.17	0	4.00001	365.921
Oligodendrocytes	Plaat3	ENSMUSG00000060675.14	0	3.96353	189.866
Oligodendrocytes	Olfml1	ENSMUSG00000051041.9	0	3.95369	116.305
Oligodendrocytes	Tppp	ENSMUSG00000021573.16	0	3.9508	291.79
Oligodendrocytes	Rcbtb1	ENSMUSG00000035469.18	0	3.92743	354.557
Oligodendrocytes	Pik3c2b	ENSMUSG00000026447.18	0	3.89447	455.612
Oligodendrocytes	Abca2	ENSMUSG00000026944.19	0	3.86748	554.329
Oligodendrocytes	Kndc1	ENSMUSG00000066129.18	0	3.76484	565.558
Oligodendrocytes	Aspa	ENSMUSG00000020774.10	0	3.70596	430.688
Oligodendrocytes	Slc25a13	ENSMUSG00000015112.16	0	3.61371	391.637
Oligodendrocytes	Pacs2	ENSMUSG00000021143.11	0	3.58682	518.011
Oligodendrocytes	Septin7	ENSMUSG00000001833.18	0	3.56783	1033.47
Oligodendrocytes	Adamts4	ENSMUSG00000006403.14	0	3.55195	151.981
Oligodendrocytes	Edil3	ENSMUSG00000034488.15	0	3.53863	2968.89
Oligodendrocytes	Plcl1	ENSMUSG00000038349.11	0	3.52834	5845.9
Oligodendrocytes	Dip2a	ENSMUSG00000020231.16	0	3.37144	560.154
Oligodendrocytes	Tmem63a	ENSMUSG00000026519.17	0	3.36601	298.108
Oligodendrocytes	B3galt5	ENSMUSG00000074892.10	0	3.35249	315.166
Oligodendrocytes	St6galnac3	ENSMUSG00000052544.10	0	3.34776	4026.97
Oligodendrocytes	Kif13b	ENSMUSG00000060012.10	0	3.34478	891.225
Oligodendrocytes	Cntn2	ENSMUSG00000053024.15	0	3.31284	658.822
Oligodendrocytes	Vps8	ENSMUSG00000033653.19	0	3.26492	552.375
Oligodendrocytes	Gm38056	ENSMUSG00000102145.2	0	3.23484	142.754
Oligodendrocytes	Ninj2	ENSMUSG00000041377.13	0	3.23207	330.486
Oligodendrocytes	Tubb4a	ENSMUSG00000062591.6	0	3.19054	335.885
Oligodendrocytes	Usp54	ENSMUSG00000034235.18	0	3.16944	682.075
Oligodendrocytes	Klf13	ENSMUSG00000052040.11	0	3.1248	385.03
Oligodendrocytes	Mast4	ENSMUSG00000034751.18	0	3.07571	3350.28
Oligodendrocytes	Slc44a1	ENSMUSG00000028412.18	0	3.06893	731.245
Oligodendrocytes	Zdhhc20	ENSMUSG00000021969.9	0	3.06206	499.412
Oligodendrocytes	Pde4b	ENSMUSG00000028525.17	0	3.04145	8124.76
Oligodendrocytes	Phlpp1	ENSMUSG00000044340.8	0	3.02696	2696.57
Oligodendrocytes	Gm19500	ENSMUSG00000117864.2	0	3.02039	332.813
Oligodendrocytes	Gm42692	ENSMUSG00000104901.2	0	3.01327	117.768
Oligodendrocytes	Rab31	ENSMUSG00000056515.10	0	3.00427	663.076
Oligodendrocytes	Mast3	ENSMUSG00000031833.11	0	2.92844	315.088
Oligodendrocytes	Rftn1	ENSMUSG00000039316.15	0	2.88914	294.364
Oligodendrocytes	Tmeff2	ENSMUSG00000026109.15	0	2.88644	4084.99
Oligodendrocytes	Tmeff1	ENSMUSG00000028347.15	0	2.8806	496.813
Oligodendrocytes	Nkain1	ENSMUSG00000078532.10	0	2.87454	394.641
Oligodendrocytes	Endod1	ENSMUSG00000037419.10	0	2.86492	193.231
Oligodendrocytes	Ypel2	ENSMUSG00000018427.9	0	2.84288	761.151
Oligodendrocytes	Inpp5f	ENSMUSG00000042105.19	0	2.74722	328.829
Oligodendrocytes	Plxnb3	ENSMUSG00000031385.15	0	2.68573	224.764
Oligodendrocytes	Rtn4	ENSMUSG00000020458.17	0	2.68114	1015.44
Oligodendrocytes	Mapt	ENSMUSG00000018411.18	0	2.6713	1103.12
Oligodendrocytes	Gab1	ENSMUSG00000031714.10	0	2.62269	728.87
Oligodendrocytes	Erbin	ENSMUSG00000021709.15	0	2.60412	753.256
Oligodendrocytes	Pls1	ENSMUSG00000049493.14	0	2.58127	232.599
Oligodendrocytes	Plekhb1	ENSMUSG00000030701.18	0	2.52145	161.07
Oligodendrocytes	Cdk19	ENSMUSG00000038481.14	0	2.50745	985.897
Oligodendrocytes	Pakap	ENSMUSG00000090053.10	0	2.48988	1181.81
Oligodendrocytes	Scd2	ENSMUSG00000025203.7	0	2.46887	892.391
Oligodendrocytes	Klhl2	ENSMUSG00000031605.9	0	2.45579	835.329
Oligodendrocytes	Dock10	ENSMUSG00000038608.16	0	2.43722	2498.74
Oligodendrocytes	Ttyh2	ENSMUSG00000034714.10	0	2.41125	371.805
Oligodendrocytes	Tmod2	ENSMUSG00000032186.16	0	2.3978	794.244
Oligodendrocytes	Bcl2l1	ENSMUSG00000007659.19	0	2.37917	628.826
Oligodendrocytes	Stxbp3	ENSMUSG00000027882.19	0	2.37269	207.419
Oligodendrocytes	Gm10863	ENSMUSG00000075555.13	0	2.36771	192.828
Oligodendrocytes	Prickle2	ENSMUSG00000030020.14	0	2.36037	1994.86
Oligodendrocytes	Dpy19l1	ENSMUSG00000043067.16	0	2.34902	335.128
Oligodendrocytes	Jam3	ENSMUSG00000031990.16	0	2.34226	232.716
Oligodendrocytes	Nkain2	ENSMUSG00000069670.9	0	2.31279	9254.25
Oligodendrocytes	5033421B08Rik	ENSMUSG00000112276.2	0	2.25933	103.029
Oligodendrocytes	Pak5	ENSMUSG00000039913.13	0	2.2434	1195.47
Oligodendrocytes	Itpk1	ENSMUSG00000057963.10	0	2.22991	609.529
Oligodendrocytes	Creb5	ENSMUSG00000053007.10	0	2.22702	441.539
Oligodendrocytes	Nfasc	ENSMUSG00000026442.15	0	2.21783	1458.72
Oligodendrocytes	Phldb1	ENSMUSG00000048537.17	0	2.16276	618.52
Oligodendrocytes	Kcna6	ENSMUSG00000038077.8	0	2.149	239.308
Oligodendrocytes	Rnf13	ENSMUSG00000036503.14	0	2.14434	454.982
Oligodendrocytes	5031439G07Rik	ENSMUSG00000036046.15	0	2.10664	320.904
Oligodendrocytes	Ppp2r3a	ENSMUSG00000043154.16	0	2.10504	473.874
Oligodendrocytes	Ttll7	ENSMUSG00000036745.16	0	2.07054	686.516
Oligodendrocytes	Cdc42bpa	ENSMUSG00000026490.19	0	2.04676	1473.94
Oligodendrocytes	Mbnl2	ENSMUSG00000022139.18	0	2.02669	1260.13
Oligodendrocytes	Fam53b	ENSMUSG00000030956.16	0	2.02618	230.142
Oligodendrocytes	Lzts2	ENSMUSG00000035342.15	2.12349414582568e-320	3.6718	191.497
Oligodendrocytes	9330117O12Rik	ENSMUSG00000118154.2	3.78209919845962e-317	6.20691	115.529
Oligodendrocytes	Adap1	ENSMUSG00000056413.17	2.04695843662841e-316	2.68969	156.779
Oligodendrocytes	Lgi3	ENSMUSG00000033595.8	0	3.45042	133.811
Oligodendrocytes	Hcn2	ENSMUSG00000020331.10	0	2.75207	161.965
Oligodendrocytes	Efnb3	ENSMUSG00000003934.6	0	4.32976	125.097
Oligodendrocytes	D16Ertd472e	ENSMUSG00000022864.15	7.58606e-308	2.65306	111.614
Oligodendrocytes	Atp8b1	ENSMUSG00000039529.10	1.09614e-305	3.54309	112.298
Oligodendrocytes	Erbb3	ENSMUSG00000018166.9	2.8461e-304	2.84942	97.3354
Oligodendrocytes	Aatk	ENSMUSG00000025375.16	5.84674e-304	2.84821	222.389
Oligodendrocytes	Gal3st1	ENSMUSG00000049721.15	4.12438e-303	2.07265	92.1265
Oligodendrocytes	Tnfaip6	ENSMUSG00000053475.6	4.09784e-294	4.78863	98.9792
Oligodendrocytes	Psat1	ENSMUSG00000024640.10	1.7154e-291	2.44049	110.624
Oligodendrocytes	Map4k5	ENSMUSG00000034761.16	3.53717e-289	2.49638	361.976
Oligodendrocytes	Bfsp2	ENSMUSG00000032556.12	8.93623e-288	2.53738	90.5476
Oligodendrocytes	Gm816	ENSMUSG00000100534.2	2.31733e-279	11.6515	101.07
Oligodendrocytes	Gm21680	ENSMUSG00000106627.2	2.03029e-273	14.2005	95.8352
Oligodendrocytes	Mta3	ENSMUSG00000055817.19	3.89279e-264	2.23612	242.328
Oligodendrocytes	Secisbp2l	ENSMUSG00000035093.17	3.43194e-255	2.7385	313.562
Oligodendrocytes	Gm21671	ENSMUSG00000095550.3	1.42452e-253	14.8368	90.4806
Oligodendrocytes	9330175M20Rik	ENSMUSG00000101799.2	2.38844e-250	3.42239	113.941
Oligodendrocytes	Micall1	ENSMUSG00000033039.11	3.09186e-250	3.41254	169.596
Oligodendrocytes	Fam102a	ENSMUSG00000039157.13	4.09192e-250	2.90915	179.556
Oligodendrocytes	Csf1	ENSMUSG00000014599.11	6.76646e-241	2.1449	101.507
Oligodendrocytes	Gm38235	ENSMUSG00000103291.2	2.92074e-239	2.8538	129.366
Oligodendrocytes	Gm5067	ENSMUSG00000090671.2	1.35274e-237	19.2808	78.0135
Oligodendrocytes	Ptpn11	ENSMUSG00000043733.15	3.51524e-236	2.83281	281.37
Oligodendrocytes	Ywhaq	ENSMUSG00000076432.14	5.15299e-235	2.82932	247.775
Oligodendrocytes	Klhl4	ENSMUSG00000025597.14	2.2675e-234	3.82116	102.784
Oligodendrocytes	Gm1979	ENSMUSG00000091049.9	1.97514e-231	15.5788	78.4301
Oligodendrocytes	A230009B12Rik	ENSMUSG00000089633.3	4.5833e-228	30.0996	82.0271
Oligodendrocytes	Gm48371	ENSMUSG00000114298.2	1.42001e-226	34.1477	79.4814
Oligodendrocytes	Sh3tc2	ENSMUSG00000045629.9	2.10156e-226	2.88913	80.1254
Oligodendrocytes	Tnni1	ENSMUSG00000026418.17	2.24004e-223	40.1815	75.0074
Oligodendrocytes	Ankib1	ENSMUSG00000040351.12	1.55137e-220	2.50295	316.306
Oligodendrocytes	Ube2d1	ENSMUSG00000019927.7	1.90908e-214	2.24574	173.176
Oligodendrocytes	Fbxw15	ENSMUSG00000074060.11	2.78528e-211	33.5089	80.2362
Oligodendrocytes	Cipc	ENSMUSG00000034157.13	3.43129e-211	2.83333	185.944
Oligodendrocytes	Tmem88b	ENSMUSG00000073680.3	2.70809e-207	9.74119	83.2341
Oligodendrocytes	Slc13a1	ENSMUSG00000029700.12	1.60924e-202	5.64029	82.2516
Oligodendrocytes	Gm21168	ENSMUSG00000104651.2	2.96227e-200	23.4721	74.6463
Oligodendrocytes	Gjc2	ENSMUSG00000043448.14	1.39549e-199	17.3924	74.7658
Oligodendrocytes	Tmem151a	ENSMUSG00000061451.14	2.32793e-189	3.32479	94.4194
Oligodendrocytes	Efhd1	ENSMUSG00000026255.16	1.35938e-188	2.17372	66.0214
Oligodendrocytes	Nipal4	ENSMUSG00000020411.3	3.61802e-188	12.3772	64.3635
Oligodendrocytes	Tmbim1	ENSMUSG00000006301.18	4.75548e-185	3.41337	86.7738
Oligodendrocytes	Trim59	ENSMUSG00000034317.15	4.47556e-181	16.775	71.3814
Oligodendrocytes	Gm29455	ENSMUSG00000101179.2	5.58982e-178	14.5261	59.3227
Oligodendrocytes	Efcab14	ENSMUSG00000034210.15	5.312e-176	2.26661	200.239
Oligodendrocytes	Gm36855	ENSMUSG00000111110.2	1.00544e-173	34.1243	63.227
Oligodendrocytes	Nfe2l3	ENSMUSG00000029832.17	2.96667e-172	8.33429	105.063
Oligodendrocytes	Cpox	ENSMUSG00000022742.7	9.27014e-170	6.2325	112.559
Oligodendrocytes	Fth1	ENSMUSG00000024661.8	1.88256e-167	4.00329	117.531
Oligodendrocytes	Dapk2	ENSMUSG00000032380.10	5.24061e-167	8.90339	63.4132
Oligodendrocytes	Gm5862	ENSMUSG00000067700.6	1.87537e-166	9.70903	59.5136
Oligodendrocytes	Atg4c	ENSMUSG00000028550.16	5.73896e-164	2.31489	205.225
Oligodendrocytes	Cryab	ENSMUSG00000032060.11	1.01448e-163	6.2848	70.6844
Oligodendrocytes	Gm19439	ENSMUSG00000105843.2	7.75697e-163	9.37049	56.4038
Oligodendrocytes	Dbndd2	ENSMUSG00000017734.16	1.21395e-160	2.48734	106.176
Oligodendrocytes	Cdk18	ENSMUSG00000026437.12	1.22627e-159	2.55516	63.2262
Oligodendrocytes	9330199G10Rik	ENSMUSG00000114189.2	1.10303e-158	13.9748	66.2362
Oligodendrocytes	B230206H07Rik	ENSMUSG00000086844.2	6.50944e-157	17.697	54.7963
Oligodendrocytes	Carns1	ENSMUSG00000075289.6	9.97239e-152	8.2893	57.8956
Oligodendrocytes	Cep97	ENSMUSG00000022604.19	1.65218e-150	3.52395	147.649
Oligodendrocytes	Gm50323	ENSMUSG00000117900.2	2.35687e-149	5.56	57.9824
Oligodendrocytes	Tmem229a	ENSMUSG00000048022.12	2.87228e-148	2.6282	65.0418
Oligodendrocytes	Nde1	ENSMUSG00000022678.17	2.96327e-148	2.10273	51.6286
Oligodendrocytes	1500015L24Rik	ENSMUSG00000094732.3	4.86232e-148	12.642	59.9503
Oligodendrocytes	Lrrc28	ENSMUSG00000030556.14	8.95422e-148	2.16397	179.263
Oligodendrocytes	Rtkn	ENSMUSG00000034930.17	5.99982e-147	2.37718	76.6929
Oligodendrocytes	Gm38062	ENSMUSG00000104488.2	5.79339e-143	3.37941	54.5889
Oligodendrocytes	Sec11c	ENSMUSG00000024516.14	2.92681e-142	2.24888	98.8018
Oligodendrocytes	Gm45426	ENSMUSG00000109792.2	4.64593e-141	26.9082	51.4599
Oligodendrocytes	Larp6	ENSMUSG00000034839.6	1.37195e-138	3.68128	85.0646
Oligodendrocytes	Fhdc1	ENSMUSG00000041842.16	7.18118e-138	2.04901	56.8197
Oligodendrocytes	Gm38642	ENSMUSG00000111219.2	4.54787e-137	9.24881	51.4678
Oligodendrocytes	Ppp1r14a	ENSMUSG00000037166.6	2.57625e-134	6.58104	52.3397
Oligodendrocytes	Osbpl7	ENSMUSG00000038534.20	4.04464e-134	5.43013	98.099
Oligodendrocytes	Pkd2l1	ENSMUSG00000037578.5	5.48244e-133	16.1219	53.037
Oligodendrocytes	Lap3	ENSMUSG00000039682.13	1.43238e-131	2.273	69.3067
Oligodendrocytes	Gm10701	ENSMUSG00000074465.3	1.4695e-131	10.4021	63.37
Oligodendrocytes	Plin4	ENSMUSG00000002831.15	3.23505e-130	6.19015	73.2513
Oligodendrocytes	Atp10b	ENSMUSG00000055415.9	1.26741e-128	9.88842	51.1229
Oligodendrocytes	Emilin2	ENSMUSG00000024053.12	1.39805e-128	12.4001	52.9741
Oligodendrocytes	Kctd13	ENSMUSG00000030685.6	4.95646e-127	5.04735	92.3347
Oligodendrocytes	Josd2	ENSMUSG00000038695.14	4.05372e-125	6.77596	93.7619
Oligodendrocytes	Trim35	ENSMUSG00000022043.20	1.20623e-122	2.0284	151.401
Oligodendrocytes	A330072L02Rik	ENSMUSG00000117100.2	1.15214e-121	9.28533	51.8789
Oligodendrocytes	Cavin4	ENSMUSG00000028348.8	1.63893e-120	3.18315	58.1536
Oligodendrocytes	Rab40c	ENSMUSG00000025730.15	2.38939e-119	2.03101	171.123
Oligodendrocytes	S1pr5	ENSMUSG00000045087.9	1.50229e-118	12.3017	51.5485
Oligodendrocytes	Enpp4	ENSMUSG00000023961.17	2.90134e-117	4.55849	77.2232
Oligodendrocytes	Carhsp1	ENSMUSG00000008393.10	1.03705e-113	5.00077	55.657
Oligodendrocytes	Sccpdh	ENSMUSG00000038936.14	5.40383e-112	3.36554	79.6501
Oligodendrocytes	Sbf1	ENSMUSG00000036529.18	2.29814e-110	2.03709	146.75
Oligodendrocytes	Rnf141	ENSMUSG00000030788.17	2.7536e-110	2.84078	114.236
Oligodendrocytes	Gm28320	ENSMUSG00000099924.2	4.6951e-105	2.69654	52.1846
Oligodendrocytes	Pcbp4	ENSMUSG00000023495.14	2.2836e-102	2.93213	75.9112
Oligodendrocytes	4930593A02Rik	ENSMUSG00000097725.5	6.70596e-102	2.37751	65.8764
Oligodendrocytes	Gm7135	ENSMUSG00000101348.7	7.043e-102	2.05814	54.5049
Oligodendrocytes	Pigz	ENSMUSG00000045625.6	9.79107e-101	5.64029	65.4328
Oligodendrocytes	Gm45356	ENSMUSG00000110162.2	3.95001e-96	6.68454	51.4037
Oligodendrocytes	Slc48a1	ENSMUSG00000081534.4	1.35085e-95	3.93689	80.3443
Oligodendrocytes	Amd1	ENSMUSG00000075232.7	2.83255e-93	2.15574	95.9914
Oligodendrocytes	Fbxl5	ENSMUSG00000039753.17	1.76032e-90	2.12329	148.183
Oligodendrocytes	Gm28373	ENSMUSG00000096751.4	5.61378e-87	2.05369	59.285
Oligodendrocytes	Zfp276	ENSMUSG00000001065.16	1.55615e-78	2.87677	62.0342
Oligodendrocytes	Piga	ENSMUSG00000031381.17	5.7959e-77	5.69027	55.9992
Oligodendrocytes	Lbr	ENSMUSG00000004880.12	1.38355e-76	2.71835	82.2237
Oligodendrocytes	Cers2	ENSMUSG00000015714.12	1.90671e-73	3.05154	51.8519
Oligodendrocytes	Bpgm	ENSMUSG00000038871.6	7.3963e-73	2.32308	70.9063
Oligodendrocytes	Sass6	ENSMUSG00000027959.15	1.83972e-64	2.25587	55.3848
Oligodendrocytes	Map6d1	ENSMUSG00000041205.9	3.00911e-62	4.04967	50.2731
Oligodendrocytes	Git1	ENSMUSG00000011877.14	1.81844e-31	2.01858	53.1348
Pituitary cells	Prl	ENSMUSG00000021342.15	0	498.853	2827.62
Pituitary cells	Gh	ENSMUSG00000020713.7	0	374.328	1737.2
Pituitary cells	Pomc	ENSMUSG00000020660.7	0	210.89	442.669
Pituitary cells	Gm14618	ENSMUSG00000087215.2	0	206.388	258.061
Pituitary cells	Pou1f1	ENSMUSG00000004842.19	0	133.663	169.048
Pituitary cells	Gm46329	ENSMUSG00000112704.2	0	97.2967	160.43
Pituitary cells	Myo15	ENSMUSG00000042678.18	0	34.0584	172.77
Pituitary cells	Esr1	ENSMUSG00000019768.17	0	27.7487	1111.81
Pituitary cells	Oacyl	ENSMUSG00000046610.16	0	21.8148	297.096
Pituitary cells	Gck	ENSMUSG00000041798.16	0	15.6547	136.187
Pituitary cells	Gm20125	ENSMUSG00000101969.3	0	11.5895	183.326
Pituitary cells	Ptges	ENSMUSG00000050737.14	0	9.61404	227.83
Pituitary cells	Greb1	ENSMUSG00000036523.17	0	7.14371	536.094
Pituitary cells	Stpg2	ENSMUSG00000047940.14	0	6.12318	188.626
Pituitary cells	Gm1604b	ENSMUSG00000094083.3	0	4.9711	291.915
Pituitary cells	Sec16b	ENSMUSG00000026589.15	0	4.75198	131.697
Pituitary cells	Rph3al	ENSMUSG00000020847.16	0	4.65135	255.403
Pituitary cells	Gnas	ENSMUSG00000027523.21	0	4.63209	1336.15
Pituitary cells	Gm7967	ENSMUSG00000100009.7	0	4.55473	165.24
Pituitary cells	Plagl1	ENSMUSG00000019817.19	0	4.26811	342.431
Pituitary cells	Prune2	ENSMUSG00000039126.11	0	4.11083	868.718
Pituitary cells	5330416C01Rik	ENSMUSG00000054944.8	0	3.86959	119.89
Pituitary cells	Kcnh8	ENSMUSG00000035580.11	0	3.6942	1137.43
Pituitary cells	Gm1604a	ENSMUSG00000116760.2	0	3.61541	935.749
Pituitary cells	Nexmif	ENSMUSG00000046449.16	0	3.56021	561.998
Pituitary cells	Fam114a1	ENSMUSG00000029185.15	0	3.51613	257.115
Pituitary cells	Elapor1	ENSMUSG00000040412.18	0	3.48698	649.243
Pituitary cells	4930447C04Rik	ENSMUSG00000021098.15	0	3.44037	246.717
Pituitary cells	Angpt1	ENSMUSG00000022309.10	0	3.35032	333.182
Pituitary cells	Ern1	ENSMUSG00000020715.10	0	3.3223	321.114
Pituitary cells	Gm6999	ENSMUSG00000097927.3	0	3.03471	157.681
Pituitary cells	Snd1	ENSMUSG00000001424.15	0	3.0175	1158.19
Pituitary cells	Bbx	ENSMUSG00000022641.16	0	2.91932	539.044
Pituitary cells	Dach2	ENSMUSG00000025592.18	0	2.89022	231.711
Pituitary cells	Sec24d	ENSMUSG00000039234.12	0	2.7404	407.895
Pituitary cells	Rps6ka2	ENSMUSG00000023809.11	0	2.72053	638.83
Pituitary cells	Jazf1	ENSMUSG00000063568.12	0	2.66803	1949.11
Pituitary cells	Zim1	ENSMUSG00000002266.18	0	2.63496	121.148
Pituitary cells	Creb3l2	ENSMUSG00000038648.6	0	2.45021	386.907
Pituitary cells	Rab27a	ENSMUSG00000032202.12	0	2.31321	143.298
Pituitary cells	A930017M01Rik	ENSMUSG00000060530.3	0	2.20694	331.22
Pituitary cells	Cpq	ENSMUSG00000039007.11	0	2.18776	761.358
Pituitary cells	Prr16	ENSMUSG00000073565.6	0	2.09836	728.271
Pituitary cells	Sdk1	ENSMUSG00000039683.17	0	2.09293	1892.2
Pituitary cells	Pappa2	ENSMUSG00000073530.12	0	2.04252	136.78
Pituitary cells	Sec31a	ENSMUSG00000035325.17	1.29848e-291	3.27639	314.212
Pituitary cells	E430024P14Rik	ENSMUSG00000090069.3	2.87055e-290	2.21185	152.79
Pituitary cells	4930544I03Rik	ENSMUSG00000097071.3	6.10807e-285	3.14628	93.6927
Pituitary cells	Gbf1	ENSMUSG00000025224.17	3.56079e-273	2.02803	466.756
Pituitary cells	Dlk1	ENSMUSG00000040856.18	3.39405e-258	3.17931	97.7523
Pituitary cells	Mdm1	ENSMUSG00000020212.15	1.62019e-251	2.24737	125.096
Pituitary cells	Cga	ENSMUSG00000028298.11	7.65859e-244	57.8368	79.6623
Pituitary cells	Hepacam2	ENSMUSG00000044156.15	6.43945e-240	13.8324	97.8829
Pituitary cells	Gtf2f2	ENSMUSG00000067995.5	4.76892e-234	2.4753	228.43
Pituitary cells	Arfgap3	ENSMUSG00000054277.9	7.49105e-232	2.19969	169.315
Pituitary cells	Impg1	ENSMUSG00000032343.16	2.03243e-231	3.35766	84.3963
Pituitary cells	Esrp1	ENSMUSG00000040728.16	3.49893e-228	54.7202	81.8595
Pituitary cells	Gm34759	ENSMUSG00000115441.2	3.95665e-221	7.98147	85.2854
Pituitary cells	Dap	ENSMUSG00000039168.16	2.42524e-211	4.89144	111.228
Pituitary cells	Gm49418	ENSMUSG00000116309.2	4.34917e-205	22.4545	76.9588
Pituitary cells	Tmem45a	ENSMUSG00000022754.7	7.46486e-203	2.71336	63.1039
Pituitary cells	Gm43824	ENSMUSG00000106245.2	1.36609e-202	37.6704	84.5884
Pituitary cells	Ghrhr	ENSMUSG00000004654.7	4.17102e-201	327.733	72.5335
Pituitary cells	Mindy4b-ps	ENSMUSG00000101860.5	7.89453e-197	22.9667	79.269
Pituitary cells	Tmem38a	ENSMUSG00000031791.9	3.18835e-190	2.53882	156.908
Pituitary cells	Pnrc1	ENSMUSG00000040128.10	5.56049e-186	3.12944	118.67
Pituitary cells	Tbc1d8b	ENSMUSG00000042473.9	4.145e-180	2.70602	86.792
Pituitary cells	Capn8	ENSMUSG00000038599.15	4.35187e-174	66.993	66.0656
Pituitary cells	Pitx2	ENSMUSG00000028023.17	1.64431e-164	73.8193	59.6705
Pituitary cells	Scfd1	ENSMUSG00000020952.11	3.04682e-163	2.65161	229.235
Pituitary cells	Stat5a	ENSMUSG00000004043.15	1.85456e-162	4.538	67.7424
Pituitary cells	Traf3ip2	ENSMUSG00000019842.7	1.1317e-153	2.0691	70.6984
Pituitary cells	Slc17a9	ENSMUSG00000023393.16	1.94739e-151	2.77291	57.5184
Pituitary cells	Gm47071	ENSMUSG00000114493.3	1.81721e-150	6.18743	100.058
Pituitary cells	Rad18	ENSMUSG00000030254.17	9.73006e-145	4.62049	108.181
Pituitary cells	Prrc1	ENSMUSG00000024594.10	3.33654e-143	2.98208	110.234
Pituitary cells	Gm49721	ENSMUSG00000116876.2	1.69975e-142	6.34743	69.8198
Pituitary cells	Cdcp1	ENSMUSG00000035498.11	1.14911e-138	21.3287	58.2819
Pituitary cells	Gm21976	ENSMUSG00000096330.9	8.90906e-133	29.3618	56.9828
Pituitary cells	Gm45349	ENSMUSG00000110369.2	2.78475e-129	10.4594	52.6553
Pituitary cells	Nrg4	ENSMUSG00000032311.18	1.55106e-121	2.05346	52.7533
Pituitary cells	Ass1	ENSMUSG00000076441.10	1.06059e-119	3.38448	61.0026
Pituitary cells	Akr1c14	ENSMUSG00000033715.16	1.41023e-118	8.3568	51.0436
Pituitary cells	Pdcd4	ENSMUSG00000024975.14	1.75553e-114	2.1619	182.87
Pituitary cells	Pkhd1	ENSMUSG00000043760.17	3.46919e-108	3.50889	61.8733
Pituitary cells	Chmp2b	ENSMUSG00000004843.8	1.10068e-105	5.92392	95.7475
Pituitary cells	Rsph3a	ENSMUSG00000073471.4	4.06754e-104	2.4125	84.4759
Pituitary cells	Sec23a	ENSMUSG00000020986.14	1.65477e-103	3.00632	138.003
Pituitary cells	Gfpt1	ENSMUSG00000029992.15	3.50406e-103	2.07699	143.102
Pituitary cells	Htatsf1	ENSMUSG00000067873.12	7.35229e-102	3.31993	115.326
Pituitary cells	Isoc2a	ENSMUSG00000086784.3	1.65874e-99	2.92325	55.5546
Pituitary cells	Stx5a	ENSMUSG00000010110.18	3.11461e-99	2.50187	184.996
Pituitary cells	Tmem39a	ENSMUSG00000002845.15	5.20509e-98	3.20515	105.754
Pituitary cells	H13	ENSMUSG00000019188.17	1.09974e-95	2.31517	147.433
Pituitary cells	Zfp9	ENSMUSG00000072623.7	7.88318e-93	4.70787	86.6063
Pituitary cells	Stt3a	ENSMUSG00000032116.19	6.1435e-91	2.99004	116.507
Pituitary cells	Gorasp2	ENSMUSG00000014959.13	1.08846e-88	2.5972	141.915
Pituitary cells	Nucb2	ENSMUSG00000030659.15	2.59132e-87	3.06694	75.987
Pituitary cells	Gm32926	ENSMUSG00000111474.2	9.89185e-78	2.01901	51.8446
Pituitary cells	Cenpj	ENSMUSG00000064128.9	2.113e-74	2.60356	53.8141
Pituitary cells	Rint1	ENSMUSG00000028999.16	3.7486e-72	3.27662	115.734
Pituitary cells	Arfgap1	ENSMUSG00000027575.20	1.71235e-69	2.54253	124.565
Pituitary cells	Lman1	ENSMUSG00000041891.17	1.12135e-63	2.08407	85.977
Pituitary cells	Gpr180	ENSMUSG00000022131.4	2.34464e-63	3.41756	82.4422
Pituitary cells	Copb2	ENSMUSG00000032458.7	5.81125e-57	2.03816	86.7298
Pituitary cells	Sec22b	ENSMUSG00000027879.10	9.51987e-57	2.27086	89.4009
Pituitary cells	Tab3	ENSMUSG00000035476.10	2.60878e-55	2.24447	87.4789
Pituitary cells	Sec16a	ENSMUSG00000026924.18	3.16612e-52	2.27916	119.193
Pituitary cells	Alkbh1	ENSMUSG00000079036.11	1.33411e-48	2.39017	86.0911
Pituitary cells	Kdelr2	ENSMUSG00000079111.4	3.20403e-48	3.31489	54.5501
Pituitary cells	Uba5	ENSMUSG00000032557.14	4.54454e-47	2.49927	94.8779
Pituitary cells	Golga3	ENSMUSG00000029502.15	1.28259e-45	2.27676	124.019
Pituitary cells	Trabd	ENSMUSG00000015363.14	2.20365e-43	2.06256	54.7982
Pituitary cells	Golph3l	ENSMUSG00000046519.16	1.93693e-42	3.08255	50.0681
Pituitary cells	Vps37c	ENSMUSG00000048832.10	7.04081e-42	2.05103	59.0768
Pituitary cells	Sec23b	ENSMUSG00000027429.17	2.5803e-38	2.05897	68.815
Pituitary cells	Rusf1	ENSMUSG00000030780.16	3.02348e-38	2.26384	51.1011
Pituitary cells	Trim39	ENSMUSG00000045409.17	4.509e-38	2.11436	65.4488
Pituitary cells	Cars2	ENSMUSG00000056228.11	5.72658e-34	2.56703	64.7636
Pituitary cells	Cope	ENSMUSG00000055681.15	4.93783e-32	2.90372	53.7478
Pituitary cells	Sar1a	ENSMUSG00000020088.11	1.46356e-29	2.49628	53.5287
Pituitary cells	B130055M24Rik	ENSMUSG00000086502.2	1.50204e-26	2.32418	54.6203
Purkinje neurons	Sycp1	ENSMUSG00000027855.14	0	43.4329	138.683
Purkinje neurons	Pcp2	ENSMUSG00000004630.19	0	30.6639	120.085
Purkinje neurons	Slc9a3	ENSMUSG00000036123.9	0	30.0849	221.103
Purkinje neurons	Ppp1r17	ENSMUSG00000002930.7	0	29.8159	160.45
Purkinje neurons	Gm14033	ENSMUSG00000087040.2	0	28.9287	233.775
Purkinje neurons	Car8	ENSMUSG00000041261.10	0	25.3927	2685.19
Purkinje neurons	Gm13944	ENSMUSG00000085845.8	0	22.9447	163.789
Purkinje neurons	Cep76	ENSMUSG00000073542.4	0	22.6643	170.745
Purkinje neurons	Gm30313	ENSMUSG00000111066.2	0	22.3302	196.383
Purkinje neurons	Gm11906	ENSMUSG00000085885.2	0	16.33	840.694
Purkinje neurons	Slc1a6	ENSMUSG00000005357.10	0	14.7591	346.905
Purkinje neurons	Gm36723	ENSMUSG00000113669.2	0	14.5069	408.557
Purkinje neurons	Arhgef33	ENSMUSG00000054901.8	0	13.075	1642.91
Purkinje neurons	Icmt	ENSMUSG00000039662.17	0	12.9632	191.836
Purkinje neurons	Gm26713	ENSMUSG00000097655.4	0	12.7583	153.001
Purkinje neurons	Grid2ip	ENSMUSG00000010825.18	0	11.0231	361.481
Purkinje neurons	Plekhd1	ENSMUSG00000066438.7	0	8.26373	316.765
Purkinje neurons	Casq2	ENSMUSG00000027861.14	0	7.39855	253.486
Purkinje neurons	Inpp5a	ENSMUSG00000025477.15	0	6.59339	1757
Purkinje neurons	Itpr1	ENSMUSG00000030102.12	0	6.37883	12173.1
Purkinje neurons	Zfand4	ENSMUSG00000042213.18	0	6.37868	655.11
Purkinje neurons	Paxbp1	ENSMUSG00000022974.13	0	5.99514	619.641
Purkinje neurons	Homer3	ENSMUSG00000003573.16	0	5.79634	256.705
Purkinje neurons	9630028H03Rik	ENSMUSG00000085631.2	0	5.75316	210.888
Purkinje neurons	Washc2	ENSMUSG00000024104.12	0	5.49424	1008.15
Purkinje neurons	Rgs8	ENSMUSG00000042671.13	0	5.41115	728.295
Purkinje neurons	Col18a1	ENSMUSG00000001435.16	0	5.3663	351.681
Purkinje neurons	Sos1	ENSMUSG00000024241.8	0	5.08837	704.402
Purkinje neurons	Gpr63	ENSMUSG00000040372.3	0	4.99346	385.059
Purkinje neurons	Pde9a	ENSMUSG00000041119.13	0	4.63393	721.849
Purkinje neurons	Cntnap5b	ENSMUSG00000067028.12	0	3.98814	1813.3
Purkinje neurons	Atp2a3	ENSMUSG00000020788.16	0	3.70981	252.697
Purkinje neurons	Fam107b	ENSMUSG00000026655.16	0	3.674	1002.73
Purkinje neurons	Anks1b	ENSMUSG00000058589.15	0	3.67286	14965.4
Purkinje neurons	4930469K13Rik	ENSMUSG00000085684.3	0	3.48647	105.349
Purkinje neurons	Ryr1	ENSMUSG00000030592.19	0	3.41779	722.046
Purkinje neurons	Bcar1	ENSMUSG00000031955.11	0	3.39711	233.493
Purkinje neurons	Sptbn2	ENSMUSG00000067889.8	0	3.32536	744.826
Purkinje neurons	Mtss1	ENSMUSG00000022353.11	0	3.31068	1629.52
Purkinje neurons	Atp2a2	ENSMUSG00000029467.16	0	3.28023	1230.14
Purkinje neurons	Prkg1	ENSMUSG00000052920.17	0	3.26588	9026.55
Purkinje neurons	Foxp4	ENSMUSG00000023991.17	0	3.1593	260.73
Purkinje neurons	Dgkz	ENSMUSG00000040479.13	0	3.09169	822.021
Purkinje neurons	Prkcg	ENSMUSG00000078816.11	0	2.9614	609.564
Purkinje neurons	Corin	ENSMUSG00000005220.11	0	2.91339	126.731
Purkinje neurons	Myo10	ENSMUSG00000022272.18	0	2.86951	1013.73
Purkinje neurons	Ttll5	ENSMUSG00000012609.20	0	2.82128	1375.42
Purkinje neurons	Kcnc3	ENSMUSG00000062785.15	0	2.79426	596.957
Purkinje neurons	Arhgap26	ENSMUSG00000036452.19	0	2.76974	2280.19
Purkinje neurons	Calb1	ENSMUSG00000028222.3	0	2.7064	592.727
Purkinje neurons	Garnl3	ENSMUSG00000038860.16	0	2.6615	2295.07
Purkinje neurons	Inpp4a	ENSMUSG00000026113.18	0	2.48039	705.281
Purkinje neurons	Ppp4r4	ENSMUSG00000021209.13	0	2.429	391.305
Purkinje neurons	Fam117a	ENSMUSG00000038893.13	0	2.37948	182.722
Purkinje neurons	Ebf2	ENSMUSG00000022053.14	0	2.34695	254.888
Purkinje neurons	Syndig1	ENSMUSG00000074736.11	0	2.31844	1215.15
Purkinje neurons	Shank1	ENSMUSG00000038738.16	0	2.26858	816.961
Purkinje neurons	Strn3	ENSMUSG00000020954.17	0	2.24825	748.302
Purkinje neurons	Mprip	ENSMUSG00000005417.18	0	2.20053	748.903
Purkinje neurons	Nsg1	ENSMUSG00000029126.8	0	2.16294	199.575
Purkinje neurons	Arhgap20	ENSMUSG00000053199.14	0	2.12924	440.055
Purkinje neurons	Zfp385c	ENSMUSG00000014198.16	0	2.10795	350.705
Purkinje neurons	Septin11	ENSMUSG00000058013.12	0	2.05962	470.006
Purkinje neurons	Lhx1os	ENSMUSG00000087211.8	0	2.00838	125.401
Purkinje neurons	Ksr2	ENSMUSG00000061578.9	0	2.00435	1394.75
Purkinje neurons	Cdh18	ENSMUSG00000040420.16	0	2.00245	3866.33
Purkinje neurons	Gm15046	ENSMUSG00000086441.2	3.46807650868503e-317	8.13732	106.224
Purkinje neurons	Nrk	ENSMUSG00000052854.16	1.76828239112826e-311	19.9194	105.682
Purkinje neurons	Dipk2a	ENSMUSG00000045414.8	2.02763e-274	2.42508	129.557
Purkinje neurons	Stk17b	ENSMUSG00000026094.15	1.40786e-257	3.22889	97.2142
Purkinje neurons	Gm43398	ENSMUSG00000105594.2	1.61768e-257	23.1576	92.7841
Purkinje neurons	Gm19324	ENSMUSG00000111353.2	8.9722e-253	8.486	112.744
Purkinje neurons	Plcb3	ENSMUSG00000024960.10	2.56671e-214	2.08321	77.8081
Purkinje neurons	Sh2d4b	ENSMUSG00000037833.15	3.09234e-187	2.39729	92.083
Purkinje neurons	Lhx1	ENSMUSG00000018698.16	1.15854e-169	2.06036	57.4934
Purkinje neurons	Skor2	ENSMUSG00000091519.2	1.15547e-160	46.6464	61.5723
Purkinje neurons	Fam174b	ENSMUSG00000078670.4	1.8721e-152	2.56979	74.3324
Purkinje neurons	Gm44993	ENSMUSG00000109248.2	4.65314e-139	6.81308	53.7081
Purkinje neurons	Ninl	ENSMUSG00000068115.14	4.07983e-129	2.44517	97.9217
Purkinje neurons	Clec2l	ENSMUSG00000079598.5	5.49677e-128	2.30467	65.6569
Purkinje neurons	Smpx	ENSMUSG00000041476.13	1.04868e-121	4.94102	52.0487
Purkinje neurons	Gm49329	ENSMUSG00000113642.2	1.54569e-120	2.02372	100.68
Purkinje neurons	Ipo5	ENSMUSG00000030662.11	2.21077e-110	2.36029	142.952
Purkinje neurons	Reep2	ENSMUSG00000038555.8	8.1274e-98	2.29607	81.0966
Purkinje neurons	Stard10	ENSMUSG00000030688.16	1.23186e-82	2.06519	54.3892
Purkinje neurons	Vax2	ENSMUSG00000034777.3	5.42785e-82	4.39887	54.0539
Purkinje neurons	Nomo1	ENSMUSG00000030835.7	1.15893e-77	2.2518	109.118
Purkinje neurons	Rmdn3	ENSMUSG00000070730.12	8.37367e-65	3.25212	77.4579
Purkinje neurons	Rtel1	ENSMUSG00000038685.19	1.35247e-48	2.5858	59.5421
Purkinje neurons	Erg28	ENSMUSG00000021252.12	6.16266e-40	2.71225	70.4184
Purkinje neurons	Gm43359	ENSMUSG00000105434.2	1.88084e-32	2.07068	53.6427
Striatal neurons 1	Gm10754	ENSMUSG00000074776.5	0	7.93163	635.897
Striatal neurons 1	Pde1b	ENSMUSG00000022489.7	0	5.01298	353.437
Striatal neurons 1	Sh3rf2	ENSMUSG00000057719.12	0	4.78815	201.968
Striatal neurons 1	Scn4b	ENSMUSG00000046480.7	0	2.63576	135.543
Striatal neurons 1	Actn2	ENSMUSG00000052374.17	0	2.55014	229.525
Striatal neurons 1	Hpca	ENSMUSG00000028785.14	0	2.50986	129.745
Striatal neurons 1	Rarb	ENSMUSG00000017491.10	0	2.35748	1475.14
Striatal neurons 1	Cpne5	ENSMUSG00000024008.17	0	2.16276	260.733
Striatal neurons 1	Bcr	ENSMUSG00000009681.11	0	2.13455	361.259
Striatal neurons 1	Gprin3	ENSMUSG00000045441.6	0	2.07018	314.154
Striatal neurons 1	Lrrk2	ENSMUSG00000036273.16	0	2.04372	390.827
Striatal neurons 1	Strn	ENSMUSG00000024077.16	0	2.02827	367.698
Striatal neurons 1	Drd2	ENSMUSG00000032259.9	0	2.00022	319.9
Striatal neurons 1	Rasd2	ENSMUSG00000034472.14	1.18329e-306	4.14917	115.135
Striatal neurons 1	St8sia3	ENSMUSG00000056812.15	1.38673e-304	2.04691	113.593
Striatal neurons 1	Gm13974	ENSMUSG00000085222.2	6.49668e-215	2.02769	62.4192
Striatal neurons 1	Gm50024	ENSMUSG00000117521.2	6.61369e-208	5.29497	77.4171
Striatal neurons 1	Gm38413	ENSMUSG00000105218.5	8.13357e-205	3.22402	77.3988
Striatal neurons 1	Kif17	ENSMUSG00000028758.13	1.98672e-187	2.15113	89.4757
Striatal neurons 1	Adora2a	ENSMUSG00000020178.7	1.37523e-180	3.01289	53.6149
Striatal neurons 1	Kcnh4	ENSMUSG00000035355.16	5.05737e-167	2.93877	61.908
Striatal neurons 1	Epyc	ENSMUSG00000019936.11	1.33786e-144	7.80359	54.5284
Striatal neurons 1	Traip	ENSMUSG00000032586.10	2.3535e-144	2.73263	67.5017
Striatal neurons 1	Sh2d5	ENSMUSG00000045349.16	1.98404e-120	2.85041	64.0081
Striatal neurons 1	Phex	ENSMUSG00000057457.12	7.15162e-115	3.08065	55.6832
Striatal neurons 1	Tomm70a	ENSMUSG00000022752.10	1.39309e-99	2.25573	144.617
Striatal neurons 2	4933430M04Rik	ENSMUSG00000086892.2	0	15.3765	169.97
Striatal neurons 2	Gm12068	ENSMUSG00000087085.2	0	13.5484	356.304
Striatal neurons 2	Drd3	ENSMUSG00000022705.6	0	10.7889	418.074
Striatal neurons 2	Isl1	ENSMUSG00000042258.14	0	8.69357	97.7509
Striatal neurons 2	Sox1ot	ENSMUSG00000047935.18	0	5.52058	377.435
Striatal neurons 2	Prkar2b	ENSMUSG00000002997.16	0	5.45995	1193.57
Striatal neurons 2	Npy1r	ENSMUSG00000036437.7	0	5.35542	161.822
Striatal neurons 2	Gpr149	ENSMUSG00000043441.6	0	4.36644	388.607
Striatal neurons 2	Tac1	ENSMUSG00000061762.13	0	4.36515	143.183
Striatal neurons 2	Wdfy3	ENSMUSG00000043940.16	0	3.52727	2211.37
Striatal neurons 2	Dchs2	ENSMUSG00000102692.2	0	3.37618	444.887
Striatal neurons 2	Htr4	ENSMUSG00000026322.10	0	3.07404	1102.76
Striatal neurons 2	Rerg	ENSMUSG00000030222.14	0	2.92467	479.504
Striatal neurons 2	Gm45904	ENSMUSG00000110455.2	0	2.57108	155.635
[truncated: 149 more rows]

## Sheet: Supplementary Table 3
Supplementary Table 3. Differentially accessible sites across main cell types.
Peak	Max cell type	Second cell type	Peak accessibility in max cell type	Peak accessibility in second cell type	Fold change	P-value	Q-value
chr1-3066390-3067396	Ependymal cells	Habenula neurons	24.6888	9.011	2.73793	1.14554e-39	3.40813e-39
chr1-3189612-3191370	Unipolar brush cells	Cerebellum interneurons	20.7342	14.0189	1.47868	3.89153e-177	1.06932e-175
chr1-3204782-3205373	Striatal neurons 2	Pituitary cells	22.335	3.31374	6.72285	5.18675e-44	1.71678e-43
chr1-3465433-3466140	Inferior olivary nucleus neurons	Interbrain and midbrain neurons 2	21.9038	6.0896	3.59266	7.00951e-40	2.09671e-39
chr1-3517397-3518788	Hindbrain neurons 1	Cerebellum interneurons	22.8732	18.2183	1.25537	9.99364e-138	1.66696e-136
chr1-3740593-3743012	Pituitary cells	Unipolar brush cells	81.2767	53.3591	1.5231	1.55239e-267	1.16549e-265
chr1-4561847-4564083	Endothelial cells	Striatal neurons 2	51.6435	17.3028	2.98355	2.01351e-168	5.00324e-167
chr1-4792319-4793274	Oligodendrocytes	Vascular leptomeningeal cells	21.0518	8.07967	2.60355	1.15528e-160	2.60449e-159
chr1-4855497-4856580	Unipolar brush cells	Inferior olivary nucleus neurons	41.0953	34.4714	1.1921	2.11936e-29	4.75568e-29
chr1-4877671-4878890	Inferior olivary nucleus neurons	Cerebellum granule neurons	35.389	33.2389	1.06467	8.9937e-34	2.28978e-33
chr1-4927460-4929099	Habenula neurons	Oligodendrocytes	47.0294	46.2494	1.01686	3.77714e-66	2.00907e-65
chr1-5088029-5091345	Bergmann glia	Astrocytes	75.2931	72.6319	1.03663	0	0
chr1-5092828-5093945	Bergmann glia	Astrocytes	44.3319	44.2298	1.00231	0	0
chr1-5152810-5153895	Cerebellum granule neurons	Pituitary cells	27.1227	26.1468	1.03731	3.51029e-32	8.55151e-32
chr1-5173317-5174378	Inferior olivary nucleus neurons	Cortical projection neurons 3	20.94	9.39884	2.22663	5.99152e-21	1.02278e-20
chr1-5658388-5659793	Striatal neurons 2	Ependymal cells	28.9153	23.2353	1.24435	6.66887e-161	1.50885e-159
chr1-5725808-5726759	Striatal neurons 2	Striatal neurons 1	35.6159	7.81701	4.55167	1.84304e-130	2.79047e-129
chr1-5985466-5988302	Hindbrain neurons 2	Cortical projection neurons 3	30.2691	28.4172	1.06515	1.95932e-179	5.52314e-178
chr1-6284352-6285928	Inferior olivary nucleus neurons	Cerebellum granule neurons	52.1543	48.4092	1.07735	4.54601e-52	1.8102e-51
chr1-6352502-6353622	Ependymal cells	Cortical projection neurons 3	20.2469	9.08745	2.22666	7.10872e-21	1.21012e-20
chr1-6556851-6557682	Oligodendrocytes	Dentate gyrus neurons	21.2171	2.76688	7.64425	6.31277e-177	1.73015e-175
chr1-6799308-6800600	Cerebellum granule neurons	Dentate gyrus neurons	35.2045	25.7346	1.36784	3.8145e-317	4.6939e-315
chr1-6803713-6804605	Cerebellum granule neurons	Dentate gyrus neurons	25.3767	13.9301	1.82112	3.8347e-244	2.23631e-242
chr1-6869806-6871540	Striatal neurons 2	OB neurons 1	27.206	19.1035	1.42391	4.18633e-155	8.81229e-154
chr1-6890017-6891933	Cerebellum granule neurons	Ependymal cells	46.8668	17.8834	2.61979	0	0
chr1-7158215-7160368	Inferior olivary nucleus neurons	Cerebellum granule neurons	97.6991	73.6298	1.32685	1.63627e-127	2.38028e-126
chr1-7467027-7469410	Oligodendrocytes	Cerebellum granule neurons	64.6265	62.1162	1.04041	3.73839e-87	2.91633e-86
chr1-8565979-8567012	Striatal neurons 2	OB neurons 1	21.3258	8.09816	2.6314	1.92602e-81	1.3613e-80
chr1-9318212-9319673	Inferior olivary nucleus neurons	Purkinje neurons	22.904	11.1254	2.05776	4.01896e-88	3.18596e-87
chr1-9368481-9370638	Striatal neurons 2	OB neurons 1	55.3543	52.0811	1.06284	0	0
chr1-9615258-9617028	Astrocytes	Oligodendrocytes	46.0838	42.1458	1.09342	1.16526e-54	4.90328e-54
chr1-9647695-9648907	Ependymal cells	Cortical projection neurons 2	24.3385	9.09667	2.6737	1.61235e-64	8.29922e-64
chr1-9671143-9673026	Oligodendrocyte progenitor cells	Cortical projection neurons 2	33.5573	22.7171	1.47697	7.67337e-197	2.65851e-195
chr1-9681702-9682286	Oligodendrocyte progenitor cells	Oligodendrocytes	24.6923	4.50361	5.47285	4.18997e-233	2.15344e-231
chr1-9699822-9700986	Cerebellum granule neurons	Ependymal cells	37.1715	31.1267	1.19414	1.02216e-238	5.58894e-237
chr1-9770087-9771635	Endothelial cells	Cerebellum granule neurons	39.1608	33.5604	1.16682	5.79196e-48	2.1029e-47
chr1-9817805-9819244	Microglia	Inferior olivary nucleus neurons	40.0631	36.7391	1.09045	4.90549e-45	1.66335e-44
chr1-9867377-9869679	Microglia	Oligodendrocytes	35.0177	31.6848	1.10516	1.73898e-73	1.06409e-72
chr1-9870862-9871671	Inferior olivary nucleus neurons	Striatal neurons 1	20.2639	13.4621	1.50488	2.16663e-85	1.63944e-84
chr1-9892523-9893024	Choroid plexus epithelial cells	Habenula neurons	24.6381	3.61957	6.79091	1.52083e-43	4.97804e-43
chr1-9917856-9919448	Choroid plexus epithelial cells	Striatal neurons 1	40.9933	26.1247	1.56892	4.89634e-158	1.06916e-156
chr1-10013662-10014986	Habenula neurons	Pituitary cells	41.3076	35.0606	1.17813	2.97501e-28	6.45284e-28
chr1-10078896-10079684	Ependymal cells	Choroid plexus epithelial cells	26.1989	15.0528	1.73997	8.63983e-48	3.12404e-47
chr1-10089164-10089909	Inferior olivary nucleus neurons	Astrocytes	21.7354	4.58326	4.73419	1.69715e-26	3.48765e-26
chr1-10107575-10108691	Pituitary cells	Striatal neurons 2	35.378	32.8045	1.07842	7.60424e-54	3.14565e-53
chr1-10109670-10110640	Choroid plexus epithelial cells	Striatal neurons 2	32.9711	30.0381	1.09761	4.47921e-32	1.08782e-31
chr1-10132035-10133083	Ependymal cells	OB neurons 3	24.5615	7.32835	3.34836	1.41097e-24	2.7258e-24
chr1-10302334-10304201	Striatal neurons 2	Pituitary cells	45.4116	33.8658	1.34083	3.89112e-22	6.92234e-22
chr1-10788892-10790704	OB neurons 1	Pituitary cells	26.3687	15.5151	1.6991	2.58008e-161	5.86873e-160
chr1-11060865-11061606	Astrocytes	Bergmann glia	23.5851	19.2069	1.22783	1.48395e-266	1.10146e-264
chr1-11063197-11064827	Bergmann glia	Endothelial cells	52.0716	45.1596	1.15302	0	0
chr1-11115065-11116992	Astrocytes	Bergmann glia	23.5476	21.4582	1.09732	1.39226e-232	7.10826e-231
chr1-11136193-11136816	Bergmann glia	Astrocytes	27.641	10.5639	2.61503	1.13354e-241	6.42747e-240
chr1-11161011-11161574	Bergmann glia	Choroid plexus epithelial cells	20.2417	7.37776	2.74125	2.00224e-164	4.73005e-163
chr1-11483676-11485338	Ependymal cells	Pituitary cells	39.8764	32.6234	1.22226	9.69636e-273	7.71252e-271
chr1-12641972-12642696	Bergmann glia	Choroid plexus epithelial cells	25.4309	17.4488	1.4572	1.20697e-259	8.30404e-258
chr1-12761934-12763927	Unipolar brush cells	Choroid plexus epithelial cells	30.1419	27.2609	1.10564	6.40393e-231	3.21546e-229
chr1-12787976-12790002	Bergmann glia	Striatal neurons 2	32.1086	31.126	1.03156	9.90368e-239	5.41596e-237
chr1-12905634-12907476	Choroid plexus epithelial cells	Oligodendrocyte progenitor cells	27.6585	24.522	1.12785	1.48185e-106	1.58833e-105
chr1-12933854-12936017	Choroid plexus epithelial cells	OB neurons 1	20.3389	19.2447	1.05683	5.85279e-69	3.28721e-68
chr1-12975631-12976334	Inferior olivary nucleus neurons	Ependymal cells	32.8026	6.32356	5.18075	5.17421e-20	8.53656e-20
chr1-13060358-13063257	Striatal neurons 2	OB neurons 1	119.108	100.77	1.18196	0	0
chr1-13359240-13360868	Inferior olivary nucleus neurons	Striatal neurons 1	23.208	13.8733	1.67237	1.02809e-38	2.9852e-38
chr1-13442443-13445054	Oligodendrocytes	Oligodendrocyte progenitor cells	73.487	67.5092	1.08853	2.99338e-124	4.16651e-123
chr1-13631649-13632578	Inferior olivary nucleus neurons	Ependymal cells	27.4745	14.5541	1.88714	5.96268e-77	3.88329e-76
chr1-13659070-13660542	Striatal neurons 2	Pituitary cells	38.7529	36.0415	1.07521	9.58525e-39	2.78544e-38
chr1-13729121-13731089	Pituitary cells	Microglia	46.7165	44.2427	1.0559	1.64672e-77	1.08411e-76
chr1-14178496-14179740	Astrocytes	Interneurons 2	24.1352	8.96085	2.69151	2.15079e-149	4.19514e-148
chr1-14250460-14251398	Oligodendrocyte progenitor cells	Oligodendrocytes	20.0965	12.0569	1.66625	1.77085e-181	5.12972e-180
chr1-14379757-14380836	Choroid plexus epithelial cells	Pituitary cells	25.3107	25.0151	1.01181	2.91473e-173	7.66399e-172
chr1-14429848-14430694	Inferior olivary nucleus neurons	Ependymal cells	35.6761	8.50417	4.19138	6.01461e-25	1.17602e-24
chr1-14640184-14641380	Ependymal cells	Interbrain and midbrain neurons 1	32.8128	6.50255	5.03993	3.41689e-35	9.03721e-35
chr1-14825195-14826824	Striatal neurons 2	Interbrain and midbrain neurons 2	22.5234	22.26	1.01183	9.94813e-154	2.05753e-152
chr1-15356329-15358465	OB neurons 1	Cerebellum granule neurons	42.3217	35.8477	1.18055	3.15209e-284	2.83044e-282
chr1-15377076-15377577	Ependymal cells	OB neurons 1	26.2774	4.62261	5.67443	2.27732e-33	5.73249e-33
chr1-15377584-15378323	OB neurons 1	Interneurons 1	20.4013	7.39891	2.75497	2.66397e-169	6.69788e-168
chr1-15552928-15554479	Inferior olivary nucleus neurons	Ependymal cells	35.9331	21.128	1.7004	6.87765e-204	2.57043e-202
chr1-15721474-15722917	Unipolar brush cells	OB neurons 1	28.7108	15.9862	1.79548	1.89691e-121	2.53635e-120
chr1-15747736-15748533	OB neurons 1	Inferior olivary nucleus neurons	20.4419	6.04315	3.37873	2.02889e-172	5.28084e-171
chr1-15875527-15876885	Unipolar brush cells	Endothelial cells	42.1574	41.7458	1.00986	5.62521e-44	1.86047e-43
chr1-16174156-16176719	Vascular leptomeningeal cells	Cerebellum granule neurons	83.8778	83.8142	1.00076	1.07083e-224	5.05486e-223
chr1-16318839-16321084	Inferior olivary nucleus neurons	Vascular leptomeningeal cells	23.7753	15.6777	1.51617	1.7659e-100	1.72037e-99
chr1-16588595-16590933	Cerebellum granule neurons	Unipolar brush cells	47.1112	44.1907	1.06607	3.30576e-77	2.16363e-76
chr1-16688221-16690643	Striatal neurons 2	Pituitary cells	58.4582	52.1765	1.12037	7.67802e-49	2.84236e-48
chr1-16726609-16727964	Cerebellum granule neurons	Ependymal cells	46.6397	46.46	1.00387	1.37916e-50	5.31516e-50
chr1-16735114-16735996	Unipolar brush cells	Cerebellum granule neurons	31.2087	24.1593	1.29167	4.53857e-39	1.32992e-38
chr1-16757996-16759460	Microglia	Pituitary cells	32.3591	27.829	1.16273	6.36727e-100	6.14586e-99
chr1-17079464-17081464	Oligodendrocytes	Choroid plexus epithelial cells	22.897	19.1927	1.19291	8.89959e-148	1.70016e-146
chr1-17130082-17131214	Cerebellum granule neurons	Unipolar brush cells	45.3483	35.308	1.28428	0	0
chr1-17166818-17169136	Oligodendrocytes	Cerebellum granule neurons	62.2266	57.0877	1.09	0	0
chr1-17191056-17192188	Cerebellum granule neurons	Hindbrain neurons 1	25.1498	6.99684	3.59076	3.10706e-182	9.07542e-181
chr1-17215299-17216801	Unipolar brush cells	Pituitary cells	33.905	21.3001	1.5915	8.17172e-122	1.09825e-120
chr1-17407452-17408484	Oligodendrocytes	Interbrain and midbrain neurons 1	40.8587	4.67922	8.71547	0	0
chr1-18050782-18051298	Ependymal cells	Striatal neurons 1	25.6308	4.28356	5.97193	5.37091e-12	6.52321e-12
chr1-18127204-18129379	Cerebellum interneurons	Striatal neurons 1	35.9881	31.6123	1.13838	1.56164e-307	1.73283e-305
chr1-19970197-19970740	Choroid plexus epithelial cells	Endothelial cells	20.4915	2.50027	8.16707	6.30181e-42	1.98357e-41
chr1-20889974-20891221	Bergmann glia	Microglia	25.4264	25.0067	1.01677	1.69762e-67	9.27563e-67
chr1-20915704-20916444	Bergmann glia	Astrocytes	26.0791	26.0354	1.00168	1.01283e-321	1.30246e-319
chr1-20960005-20962533	Inferior olivary nucleus neurons	Cerebellum granule neurons	69.7639	60.3267	1.15641	6.97769e-196	2.38347e-194
chr1-20975527-20977128	Bergmann glia	Astrocytes	61.816	51.9828	1.18913	0	0
chr1-20978023-20979332	Astrocytes	Bergmann glia	37.3117	35.448	1.05256	0	0
chr1-20989890-20990417	Bergmann glia	Cerebellum granule neurons	24.9746	11.181	2.23256	8.54593e-180	2.41764e-178
chr1-20992479-20993830	Cerebellum granule neurons	Unipolar brush cells	29.9684	21.8954	1.36854	4.67942e-189	1.48098e-187
chr1-21021010-21022520	Pituitary cells	Bergmann glia	38.7684	35.8684	1.08083	7.49014e-32	1.80737e-31
chr1-21078985-21079983	Ependymal cells	OB neurons 1	24.4254	10.3266	2.36398	5.81817e-77	3.79019e-76
chr1-21122305-21123715	Oligodendrocyte progenitor cells	Choroid plexus epithelial cells	24.4299	14.3472	1.70227	4.85119e-118	6.18177e-117
chr1-21148711-21150223	Ependymal cells	Oligodendrocytes	34.8591	33.6495	1.03593	8.12173e-75	5.09117e-74
chr1-21288145-21290252	Unipolar brush cells	Pituitary cells	38.8382	37.2851	1.04164	6.88878e-29	1.52271e-28
chr1-21481351-21482712	Unipolar brush cells	Oligodendrocyte progenitor cells	37.8781	30.6086	1.23742	1.91221e-132	2.97293e-131
chr1-21820940-21822428	OB neurons 1	Ependymal cells	26.0028	10.3596	2.50857	3.14474e-188	9.84635e-187
chr1-22030441-22033820	Inferior olivary nucleus neurons	Striatal neurons 2	74.4149	69.4049	1.07218	0	0
chr1-22331864-22333707	Unipolar brush cells	Hindbrain neurons 2	23.4469	16.4398	1.42597	3.73327e-86	2.86247e-85
chr1-22546912-22547659	Inferior olivary nucleus neurons	Cerebellum granule neurons	23.2418	7.3213	3.17158	8.16188e-65	4.22806e-64
chr1-22551475-22552098	Cerebellum granule neurons	Hindbrain neurons 1	23.2408	10.739	2.16307	1.99358e-187	6.18787e-186
chr1-22572081-22573244	Hindbrain neurons 1	Interbrain and midbrain neurons 2	28.0733	22.5838	1.24296	3.95227e-166	9.54035e-165
chr1-22671024-22671986	Cerebellum granule neurons	Unipolar brush cells	21.8884	12.6854	1.72491	2.27408e-142	4.0388e-141
chr1-22678229-22680135	Cerebellum granule neurons	Cortical projection neurons 2	28.0124	12.7661	2.19335	2.37145e-172	6.16584e-171
chr1-22842438-22843927	Cerebellum granule neurons	Cerebellum interneurons	23.1058	16.9942	1.35942	1.4502e-130	2.19863e-129
chr1-22843986-22846301	Cerebellum granule neurons	Habenula neurons	60.1663	40.3614	1.49057	6.78077e-296	6.7505e-294
chr1-22970231-22971040	Cerebellum granule neurons	Unipolar brush cells	37.915	26.3165	1.44056	0	0
chr1-23046819-23047896	Inferior olivary nucleus neurons	Cerebellum granule neurons	28.279	26.583	1.06378	3.67641e-243	2.1139e-241
chr1-23294948-23297021	Cerebellum granule neurons	Unipolar brush cells	66.1449	58.82	1.12451	1.53532e-115	1.89024e-114
chr1-23418214-23419949	OB neurons 3	Purkinje neurons	29.183	26.3362	1.10805	2.00188e-83	1.46431e-82
chr1-23421000-23423098	Microglia	Cerebellum granule neurons	54.007	42.2243	1.27899	1.51639e-104	1.57716e-103
chr1-23694868-23696435	Cerebellum granule neurons	Pituitary cells	23.7462	21.1952	1.1203	5.66961e-169	1.42023e-167
chr1-23800640-23802718	Cerebellum granule neurons	Unipolar brush cells	53.5438	46.2617	1.15738	5.31002e-180	1.50735e-178
chr1-23885027-23885849	Unipolar brush cells	Cerebellum granule neurons	22.9956	22.1598	1.0377	2.17253e-162	5.00673e-161
chr1-23960589-23961768	Unipolar brush cells	Choroid plexus epithelial cells	26.124	25.8562	1.01035	1.27591e-28	2.79804e-28
chr1-23973695-23974647	OB neurons 1	Cortical projection neurons 1	20.1816	9.24463	2.18178	7.86853e-178	2.17549e-176
chr1-24044140-24045094	Unipolar brush cells	Choroid plexus epithelial cells	32.4257	25.9179	1.251	4.31176e-38	1.23174e-37
chr1-24138546-24140074	Cerebellum granule neurons	OB neurons 2	41.3318	34.2352	1.20723	6.10379e-63	3.04447e-62
chr1-24258069-24258617	Inferior olivary nucleus neurons	Cortical projection neurons 3	23.3231	6.3046	3.6951	9.65801e-40	2.87895e-39
chr1-24265051-24266509	Cerebellum granule neurons	Cortical projection neurons 3	36.4566	15.0026	2.42906	8.49293e-260	5.85743e-258
chr1-24624993-24626963	Cerebellum granule neurons	Hindbrain neurons 1	39.287	28.201	1.39297	3.22455e-244	1.88243e-242
chr1-24700556-24701474	Cerebellum granule neurons	Dentate gyrus neurons	21.2181	10.7208	1.97824	2.09005e-256	1.39013e-254
chr1-24716651-24719024	Cerebellum granule neurons	Unipolar brush cells	66.3085	62.4993	1.06094	3.90423e-84	2.89235e-83
chr1-24857021-24858411	Inferior olivary nucleus neurons	Hindbrain neurons 1	20.0186	17.1884	1.16456	1.35188e-100	1.31986e-99
chr1-25047508-25048371	Astrocytes	Bergmann glia	21.3824	12.7588	1.67537	8.09764e-211	3.28659e-209
chr1-25124607-25125880	Cerebellum granule neurons	Unipolar brush cells	35.2123	21.8803	1.60904	4.4018e-228	2.15261e-226
chr1-25126937-25127916	Inferior olivary nucleus neurons	Astrocytes	28.6454	12.2396	2.3393	1.10977e-62	5.50587e-62
chr1-25204461-25206721	Cortical projection neurons 3	Hindbrain neurons 2	30.5945	27.4521	1.11443	7.85604e-223	3.62783e-221
chr1-25210169-25211223	Inferior olivary nucleus neurons	Striatal neurons 1	24.0559	13.8137	1.74092	2.47064e-92	2.10175e-91
chr1-25266840-25268896	OB neurons 1	Cerebellum granule neurons	35.3859	34.0274	1.03991	8.24271e-217	3.57517e-215
chr1-25696332-25698036	Cortical projection neurons 3	Striatal neurons 1	20.8929	9.61278	2.17224	3.6e-69	2.03083e-68
chr1-25735268-25738624	Purkinje neurons	Cortical projection neurons 3	38.094	27.169	1.40196	1.67898e-141	2.94724e-140
chr1-25863642-25864200	Bergmann glia	Astrocytes	21.7443	12.5085	1.73777	2.50309e-97	2.3138e-96
chr1-25865802-25867899	Cerebellum granule neurons	Hindbrain neurons 1	40.5197	36.9333	1.09708	3.79188e-159	8.38769e-158
chr1-25868861-25869995	Cerebellum granule neurons	Hindbrain neurons 1	30.5226	27.695	1.10206	1.05032e-153	2.17154e-152
chr1-26724955-26727561	Interbrain and midbrain neurons 1	Endothelial cells	62.9261	43.0905	1.46022	1.87032e-203	6.95032e-202
chr1-26948701-26949876	Striatal neurons 1	Cortical projection neurons 2	21.2035	14.9848	1.41472	4.77242e-233	2.45094e-231
chr1-28253259-28254216	Cerebellum granule neurons	Cerebellum interneurons	22.1232	18.1256	1.22043	2.60761e-232	1.32714e-230
chr1-29037702-29038265	Pituitary cells	Ependymal cells	20.8006	9.73585	2.13533	5.77431e-38	1.64392e-37
chr1-30184032-30184807	Inferior olivary nucleus neurons	OB neurons 3	23.0128	7.12146	3.22834	1.43357e-36	3.93343e-36
chr1-30695183-30695755	Striatal neurons 2	Striatal neurons 1	25.5427	2.99163	8.51293	9.49554e-74	5.84075e-73
chr1-30779575-30781065	Pituitary cells	Striatal neurons 1	20.0595	15.1906	1.32031	9.8704e-116	1.2191e-114
chr1-30911653-30913586	Habenula neurons	Pituitary cells	52.6685	49.6764	1.06022	1.76185e-83	1.29001e-82
chr1-30987363-30989470	Pituitary cells	Oligodendrocytes	79.2827	67.7701	1.16985	7.685e-124	1.06341e-122
chr1-32211060-32212517	OB neurons 3	Unipolar brush cells	33.7462	32.9642	1.02371	8.44229e-139	1.42931e-137
chr1-32779413-32779958	Inferior olivary nucleus neurons	Interbrain and midbrain neurons 1	29.9118	2.78586	10.7022	4.98664e-22	8.83765e-22
chr1-33518589-33520369	Oligodendrocytes	Interbrain and midbrain neurons 2	22.4662	10.5663	2.12515	7.33184e-177	2.00896e-175
chr1-33533543-33535130	Oligodendrocyte progenitor cells	Astrocytes	23.4211	16.5238	1.41716	4.62624e-217	2.01222e-215
chr1-33708608-33710236	Cerebellum granule neurons	Pituitary cells	27.2661	26.3262	1.03569	1.02191e-22	1.85571e-22
chr1-33758652-33760054	Inferior olivary nucleus neurons	Unipolar brush cells	45.1334	37.0139	1.2193	1.50106e-60	7.13769e-60
chr1-33795701-33798385	Inferior olivary nucleus neurons	Pituitary cells	58.5384	58.2556	1.00485	2.18847e-49	8.20584e-49
chr1-33852459-33854072	Choroid plexus epithelial cells	Oligodendrocytes	32.5605	31.8444	1.02248	2.71097e-22	4.84938e-22
chr1-33921909-33923119	Microglia	Hindbrain neurons 1	27.0461	12.1208	2.23037	4.2515e-196	1.45649e-194
chr1-33942009-33943149	Microglia	Endothelial cells	22.2611	6.64883	3.34459	1.7654e-151	3.54201e-150
chr1-33945841-33947534	Cerebellum granule neurons	Habenula neurons	49.6609	35.9001	1.3832	2.75065e-137	4.56172e-136
chr1-33985620-33987400	Cerebellum granule neurons	OB neurons 3	34.0037	26.4431	1.28581	6.67209e-246	3.96032e-244
chr1-34018773-34019296	Inferior olivary nucleus neurons	Unipolar brush cells	21.7354	13.4451	1.61614	3.65343e-15	5.00457e-15
chr1-34044222-34046902	Ependymal cells	Cerebellum granule neurons	62.7936	53.2512	1.17916	5.67961e-127	8.20314e-126
chr1-34049984-34051484	Oligodendrocytes	Ependymal cells	44.3136	40.6171	1.09099	1.97092e-138	3.31997e-137
chr1-34061971-34063022	Inferior olivary nucleus neurons	Unipolar brush cells	20.7507	14.1783	1.46323	3.16395e-69	1.78683e-68
chr1-34067431-34068602	Microglia	Inferior olivary nucleus neurons	34.7282	12.1707	2.85191	1.93933e-211	7.9337e-210
chr1-34099338-34100069	Bergmann glia	Choroid plexus epithelial cells	21.8023	10.1045	2.15655	2.95762e-60	1.39848e-59
chr1-34135944-34137224	Inferior olivary nucleus neurons	Unipolar brush cells	29.592	27.423	1.07907	2.22283e-102	2.23167e-101
chr1-34160117-34161269	Oligodendrocytes	Ependymal cells	20.6324	19.0021	1.08575	9.86229e-97	9.02884e-96
chr1-34181964-34182990	Ependymal cells	Unipolar brush cells	22.2757	11.1815	1.99132	9.066e-42	2.84291e-41
chr1-34197719-34198942	Unipolar brush cells	Ependymal cells	22.1088	10.8446	2.03773	1.25045e-46	4.40292e-46
chr1-34221652-34223061	Hindbrain neurons 1	Cerebellum granule neurons	29.8159	24.3567	1.22404	1.56152e-118	2.00417e-117
chr1-34227677-34229680	Oligodendrocytes	Oligodendrocyte progenitor cells	70.1628	47.3414	1.48196	0	0
chr1-34275064-34276974	Pituitary cells	Choroid plexus epithelial cells	31.2698	30.9228	1.01122	1.15168e-51	4.54503e-51
chr1-34315537-34316805	Ependymal cells	Inferior olivary nucleus neurons	23.3632	18.0257	1.29594	4.80589e-88	3.80543e-87
chr1-34427895-34429138	Microglia	Interneurons 2	21.6142	5.95429	3.62561	6.71214e-182	1.95283e-180
chr1-34471838-34474513	Unipolar brush cells	Microglia	53.3541	47.4361	1.12473	3.91603e-154	8.14045e-153
chr1-34478205-34479476	Endothelial cells	Cerebellum granule neurons	57.1083	54.5779	1.04635	2.38885e-98	2.2449e-97
chr1-34498061-34499614	Microglia	Cerebellum granule neurons	26.5189	24.8835	1.0657	9.20442e-70	5.25281e-69
chr1-34503306-34504101	Microglia	Choroid plexus epithelial cells	22.5694	2.75888	8.1547	9.38661e-201	3.39464e-199
chr1-34511554-34512962	Microglia	Unipolar brush cells	43.7217	10.2923	4.24485	0	0
chr1-34524212-34525394	Microglia	Cerebellum granule neurons	25.2563	18.1651	1.39016	3.36855e-193	1.12057e-191
chr1-34561182-34562399	Cerebellum granule neurons	Microglia	20.88	9.24975	2.256	2.34192e-190	7.53394e-189
chr1-34617754-34619602	Cerebellum granule neurons	Inferior olivary nucleus neurons	55.5296	42.4716	1.30738	1.79303e-316	2.18897e-314
chr1-34622696-34623572	Cerebellum granule neurons	Unipolar brush cells	45.8593	38.6518	1.18642	0	0
chr1-34703109-34703766	Astrocytes	Ependymal cells	25.6153	15.675	1.63375	1.00574e-297	1.0219e-295
chr1-34703928-34705858	Bergmann glia	Ependymal cells	51.1891	50.0409	1.02294	0	0
chr1-34716259-34718130	Ependymal cells	Astrocytes	63.4394	30.4003	2.08644	3.70093e-237	1.98714e-235
chr1-34735536-34736083	Astrocytes	Ependymal cells	21.5793	13.5816	1.58843	3.81503e-237	2.04807e-235
chr1-34738711-34740243	Astrocytes	Bergmann glia	21.0341	18.2546	1.15218	1.13374e-164	2.68524e-163
chr1-34788136-34791063	Cerebellum granule neurons	Unipolar brush cells	39.5196	39.3241	1.00497	1.25453e-210	5.08327e-209
chr1-34822534-34824226	Ependymal cells	Inferior olivary nucleus neurons	29.5023	13.3515	2.20876	1.25876e-60	5.9935e-60
chr1-34840500-34841879	Inferior olivary nucleus neurons	Dentate gyrus neurons	36.8408	25.9402	1.42006	6.82071e-81	4.77338e-80
chr1-34851862-34853633	Striatal neurons 1	Dentate gyrus neurons	24.2756	19.4367	1.24883	2.78308e-89	2.24937e-88
chr1-34880710-34882727	Pituitary cells	Cerebellum granule neurons	43.2828	39.456	1.09696	1.22151e-97	1.1346e-96
chr1-34888363-34891059	Inferior olivary nucleus neurons	Pituitary cells	47.8969	39.438	1.21443	1.08928e-49	4.11288e-49
chr1-34897349-34898184	Inferior olivary nucleus neurons	Choroid plexus epithelial cells	21.7354	12.6651	1.7156	4.99153e-56	2.16236e-55
chr1-35011895-35012535	Unipolar brush cells	Choroid plexus epithelial cells	25.7122	8.41865	3.05176	1.99811e-43	6.52199e-43
chr1-35240068-35242219	Unipolar brush cells	Ependymal cells	35.9887	19.8751	1.81033	2.69506e-165	6.43252e-164
chr1-35908209-35909221	Bergmann glia	Striatal neurons 2	21.7003	14.2572	1.52169	1.41159e-117	1.7875e-116
chr1-36103613-36104717	Ependymal cells	Microglia	33.4385	22.8245	1.46482	3.33463e-49	1.24507e-48
chr1-36106763-36108969	Cerebellum granule neurons	Microglia	42.805	37.6073	1.13817	5.34573e-63	2.66957e-62
chr1-36126830-36128018	Ependymal cells	Pituitary cells	27.7152	19.3441	1.43253	8.13931e-27	1.68911e-26
chr1-36128099-36129569	Choroid plexus epithelial cells	Habenula neurons	22.2457	16.9099	1.31535	5.27303e-60	2.47949e-59
chr1-36211986-36213299	Hindbrain neurons 2	Pituitary cells	20.3291	11.6035	1.75133	1.66552e-49	6.26123e-49
chr1-36282995-36283970	Pituitary cells	Cerebellum granule neurons	33.1491	24.0789	1.37653	3.07609e-45	1.04824e-44
chr1-36303111-36303654	Microglia	Unipolar brush cells	21.4735	3.74544	5.72065	6.22867e-202	2.2795e-200
chr1-36312016-36312852	Microglia	Ependymal cells	22.7091	6.24582	3.63168	7.12065e-208	2.79043e-206
chr1-36346508-36347871	Microglia	Bergmann glia	44.2634	39.4431	1.12218	5.11443e-112	5.97077e-111
chr1-36348494-36349031	Bergmann glia	Astrocytes	23.8604	22.0001	1.08452	3.73287e-284	3.34753e-282
chr1-36362074-36363568	Astrocytes	Bergmann glia	21.7181	20.0034	1.08568	2.88734e-89	2.33307e-88
chr1-36373007-36373741	Ependymal cells	Habenula neurons	25.9864	6.22904	4.16673	2.52155e-19	4.05564e-19
chr1-36406741-36408584	Choroid plexus epithelial cells	Microglia	29.4272	28.2922	1.0401	2.92372e-60	1.38254e-59
chr1-36483504-36485007	Pituitary cells	Cerebellum granule neurons	30.9416	28.8848	1.07118	1.29754e-25	2.59194e-25
chr1-36510096-36511738	Inferior olivary nucleus neurons	Cerebellum granule neurons	52.8624	50.7603	1.0414	1.34188e-81	9.51026e-81
chr1-36531288-36532042	Cerebellum granule neurons	Unipolar brush cells	23.7948	17.7709	1.33879	5.99913e-152	1.21129e-150
chr1-36550601-36552285	Cerebellum granule neurons	Pituitary cells	47.2968	43.8755	1.07796	4.33288e-52	1.7262e-51
chr1-36556564-36557957	Hindbrain neurons 1	Unipolar brush cells	26.5032	17.1749	1.54282	1.85733e-85	1.40718e-84
chr1-36585384-36586710	Pituitary cells	Cerebellum granule neurons	44.5638	41.6999	1.06866	5.51086e-57	2.43605e-56
chr1-36591483-36592265	Unipolar brush cells	Cerebellum granule neurons	26.5831	18.2774	1.45417	2.97494e-106	3.1732e-105
chr1-36595457-36597708	Microglia	Cerebellum granule neurons	65.3957	63.5775	1.02859	1.74373e-165	4.1736e-164
chr1-36618857-36620815	Oligodendrocytes	Pituitary cells	24.3736	22.9627	1.06142	3.9e-85	2.93854e-84
chr1-36627418-36629038	Inferior olivary nucleus neurons	Vascular leptomeningeal cells	27.3624	22.2821	1.2279	1.22194e-153	2.52405e-152
chr1-36642030-36643820	Microglia	Oligodendrocytes	28.1345	21.7849	1.29133	4.97677e-218	2.18793e-216
chr1-36672861-36674493	Oligodendrocytes	Ependymal cells	56.6755	18.5608	3.05241	0	0
chr1-36674826-36676178	Cerebellum granule neurons	Unipolar brush cells	31.7308	17.4581	1.81708	4.19941e-229	2.07122e-227
chr1-36730237-36731618	Cerebellum granule neurons	Cerebellum interneurons	30.5024	28.3169	1.07715	1.72515e-46	6.05627e-46
chr1-36748034-36749779	Unipolar brush cells	Choroid plexus epithelial cells	41.1704	40.2549	1.02274	2.52766e-55	1.07874e-54
chr1-36782622-36784139	Habenula neurons	Pituitary cells	29.5621	14.9083	1.98226	2.56933e-82	1.84433e-81
chr1-36823621-36824867	Cerebellum granule neurons	Habenula neurons	24.3918	22.268	1.09533	1.73166e-64	8.90809e-64
chr1-36913759-36915168	Inferior olivary nucleus neurons	Microglia	22.6066	15.0848	1.4983	6.07427e-45	2.0556e-44
chr1-36941494-36944127	Cerebellum granule neurons	Choroid plexus epithelial cells	36.8917	23.9038	1.54311	1.10115e-123	1.52019e-122
chr1-36958810-36960377	Endothelial cells	Vascular leptomeningeal cells	26.52	16.8435	1.57416	1.27952e-53	5.26575e-53
chr1-36977863-36979907	Microglia	Cerebellum granule neurons	60.0151	54.3537	1.10414	7.10555e-123	9.69648e-122
chr1-37067500-37069042	Choroid plexus epithelial cells	Oligodendrocytes	22.0371	13.1791	1.67162	2.33351e-41	7.24256e-41
chr1-37136334-37137613	Ependymal cells	Dentate gyrus neurons	25.5179	10.8905	2.3419	1.26948e-73	7.79059e-73
chr1-37258355-37259966	Striatal neurons 2	Inferior olivary nucleus neurons	20.4869	19.965	1.02613	2.7494e-188	8.61487e-187
chr1-37311456-37312657	Pituitary cells	Inferior olivary nucleus neurons	20.4989	17.3002	1.18479	2.13321e-15	2.94901e-15
chr1-37338656-37340354	Cerebellum granule neurons	OB neurons 1	38.4358	34.0286	1.12948	8.81675e-57	3.8806e-56
chr1-37344738-37345916	Ependymal cells	Unipolar brush cells	24.2162	9.1683	2.63951	1.35535e-45	4.65932e-45
chr1-37386269-37387247	Unipolar brush cells	Cerebellum granule neurons	25.8172	24.1306	1.06987	1.25312e-132	1.95388e-131
chr1-37389874-37390827	Oligodendrocyte progenitor cells	Oligodendrocytes	28.1678	25.517	1.10384	8.6965e-242	4.93692e-240
chr1-37418329-37419535	Inferior olivary nucleus neurons	Habenula neurons	27.6987	18.3973	1.50531	3.24731e-87	2.53603e-86
chr1-37425115-37426561	Ependymal cells	Unipolar brush cells	37.3816	33.4105	1.11882	6.45682e-120	8.44956e-119
chr1-37440685-37441724	Unipolar brush cells	Habenula neurons	21.3797	16.5157	1.29433	6.2325e-31	1.46341e-30
chr1-37468305-37469879	Choroid plexus epithelial cells	Oligodendrocytes	38.5789	36.3271	1.06197	5.35632e-26	1.08354e-25
chr1-37530713-37531214	Microglia	Inferior olivary nucleus neurons	20.1457	3.6375	5.52589	1.61109e-206	6.20758e-205
chr1-37551008-37552766	Inferior olivary nucleus neurons	Choroid plexus epithelial cells	48.561	29.3554	1.65402	1.9454e-87	1.52535e-86
chr1-37579202-37580795	Cerebellum granule neurons	Microglia	44.9905	42.2077	1.06592	1.56928e-119	2.04275e-118
chr1-37604018-37605462	Oligodendrocyte progenitor cells	Microglia	22.4162	7.87811	2.84304	1.48067e-184	4.446e-183
chr1-37624682-37625633	Microglia	Cerebellum granule neurons	33.136	12.0421	2.75024	4.45192e-236	2.36459e-234
chr1-37638638-37641739	Microglia	Striatal neurons 2	31.2898	21.0643	1.48521	2.78789e-210	1.12561e-208
chr1-37725880-37727206	Dentate gyrus neurons	Striatal neurons 1	31.5549	22.8571	1.38036	5.65089e-254	3.65829e-252
chr1-37734738-37736503	Pituitary cells	Striatal neurons 1	36.316	23.3651	1.55405	5.85182e-262	4.11865e-260
chr1-37737178-37738604	Choroid plexus epithelial cells	Striatal neurons 1	24.6845	23.2977	1.0595	9.63869e-275	7.84473e-273
chr1-37756829-37759292	OB neurons 1	Striatal neurons 2	36.8103	34.2575	1.0745	2.83371e-297	2.86213e-295
chr1-37764764-37766696	OB neurons 1	Striatal neurons 2	29.3204	28.4733	1.02974	0	0
chr1-37903447-37904758	Unipolar brush cells	Pituitary cells	87.2407	69.2485	1.25978	2.43054e-98	2.28376e-97
chr1-37910493-37912212	Inferior olivary nucleus neurons	Pituitary cells	31.8064	25.819	1.23181	1.73957e-27	3.68611e-27
chr1-37929095-37930305	Choroid plexus epithelial cells	Cerebellum granule neurons	28.0975	27.2677	1.03042	1.34594e-30	3.12873e-30
chr1-38035760-38037827	Inferior olivary nucleus neurons	Cerebellum granule neurons	73.3754	68.4742	1.07157	7.02617e-135	1.12968e-133
chr1-38167776-38169838	Cerebellum granule neurons	Vascular leptomeningeal cells	65.1218	47.2808	1.37726	6.3192e-95	5.62649e-94
chr1-38224494-38225842	Pituitary cells	Inferior olivary nucleus neurons	26.4004	14.7299	1.79177	9.6565e-19	1.51899e-18
chr1-38237406-38239836	Hindbrain neurons 2	OB neurons 3	22.8252	22.4	1.01897	2.38582e-119	3.09556e-118
chr1-38279451-38281335	Pituitary cells	Hindbrain neurons 2	24.8153	18.1906	1.36398	1.16192e-89	9.45527e-89
chr1-38294242-38294743	Inferior olivary nucleus neurons	Striatal neurons 1	20.3914	3.69513	5.50625	7.3393e-15	9.93307e-15
chr1-38346878-38348107	Bergmann glia	Vascular leptomeningeal cells	20.0321	15.8208	1.26602	1.11913e-106	1.20247e-105
chr1-38428707-38430392	Pituitary cells	OB neurons 1	35.2398	13.7689	2.55825	4.47e-101	4.39736e-100
chr1-38467724-38469190	Unipolar brush cells	Dentate gyrus neurons	22.6405	15.4256	1.46742	1.32577e-126	1.90448e-125
chr1-38477311-38479708	Hindbrain neurons 1	Dentate gyrus neurons	33.1999	25.2457	1.31495	6.9658e-238	3.77352e-236
chr1-38488791-38490289	Bergmann glia	Astrocytes	37.0611	21.8815	1.6934	1.63912e-221	7.45682e-220
chr1-38535589-38536499	Hindbrain neurons 1	Cerebellum interneurons	21.229	11.1897	1.89639	2.64114e-120	3.47539e-119
chr1-38550380-38552656	Dentate gyrus neurons	Interneurons 1	22.6169	14.3131	1.57976	1.82876e-167	4.49001e-166
chr1-38640399-38641623	Choroid plexus epithelial cells	Striatal neurons 1	21.9844	9.72122	2.26019	1.5529e-74	9.68858e-74
chr1-38665256-38668619	OB neurons 1	Striatal neurons 1	41.7691	37.2345	1.12175	7.86881e-147	1.48422e-145
chr1-38855322-38857135	Hindbrain neurons 2	Interneurons 1	23.4857	16.7494	1.40194	2.18475e-111	2.52704e-110
chr1-38874486-38876407	Pituitary cells	Striatal neurons 2	45.3733	43.5234	1.0425	4.18918e-297	4.22368e-295
chr1-38886821-38888516	Striatal neurons 2	OB neurons 2	27.5542	26.9854	1.02107	3.68703e-133	5.79188e-132
chr1-38915722-38916544	Bergmann glia	Astrocytes	24.7594	17.5972	1.40678	4.08981e-189	1.29546e-187
chr1-38936027-38937482	Inferior olivary nucleus neurons	Astrocytes	31.4097	30.5722	1.02739	3.34267e-164	7.87422e-163
chr1-38950392-38951218	Bergmann glia	Astrocytes	20.2704	14.4977	1.39791	2.04512e-215	8.7202e-214
chr1-38968023-38969082	Striatal neurons 2	Striatal neurons 1	39.175	9.03283	4.33327	6.18069e-154	1.28207e-152
chr1-39025978-39027981	Inferior olivary nucleus neurons	Pituitary cells	58.9797	58.2426	1.01265	3.13972e-57	1.39507e-56
chr1-39124815-39126167	Bergmann glia	Astrocytes	41.2583	36.3338	1.1355	0	0
chr1-39231374-39233807	Striatal neurons 1	Astrocytes	38.9548	38.4556	1.01298	1.5033e-227	7.3095e-226
chr1-39290345-39291205	Striatal neurons 2	Choroid plexus epithelial cells	25.2791	10.5101	2.40388	3.74824e-122	5.06294e-121
chr1-39377832-39380233	Striatal neurons 1	Cortical projection neurons 2	32.9475	24.2344	1.35939	4.33832e-191	1.4083e-189
chr1-39405932-39407777	Ependymal cells	Cerebellum granule neurons	56.6201	46.2636	1.22381	1.3768e-34	3.58347e-34
chr1-39457761-39458262	Ependymal cells	OB neurons 3	27.1971	6.94807	3.91015	6.98786e-26	1.4083e-25
chr1-39480662-39481412	Striatal neurons 2	Striatal neurons 1	20.491	14.3294	1.4297	5.18883e-143	9.29902e-142
chr1-39485196-39486003	Cerebellum granule neurons	Pituitary cells	22.2001	19.0544	1.16501	2.48079e-185	7.51683e-184
chr1-39516990-39518229	Cerebellum granule neurons	Pituitary cells	38.6109	33.5073	1.15227	1.02994e-65	5.42984e-65
chr1-39541833-39542768	Microglia	Cortical projection neurons 1	23.6513	3.50783	6.72612	3.84739e-205	1.45893e-203
chr1-39574418-39575563	Cerebellum granule neurons	Pituitary cells	43.0641	38.8048	1.10973	7.89419e-66	4.17179e-65
chr1-39594754-39595984	OB neurons 1	Cortical projection neurons 1	27.2019	20.5717	1.32214	4.01527e-261	2.79937e-259
chr1-39614979-39616842	Pituitary cells	Microglia	57.9486	54.3576	1.06605	1.36313e-76	8.82313e-76
chr1-39688781-39690793	Inferior olivary nucleus neurons	Oligodendrocyte progenitor cells	46.7193	37.7828	1.23646	2.34951e-152	4.77312e-151
chr1-39752798-39753960	Endothelial cells	Vascular leptomeningeal cells	29.8496	13.0055	2.29416	2.43497e-136	3.99338e-135
chr1-39800317-39801608	Bergmann glia	Microglia	29.6834	24.3945	1.21671	5.07479e-146	9.47068e-145
chr1-39809457-39810150	Bergmann glia	Astrocytes	22.3113	5.31651	4.19061	6.01393e-146	1.12116e-144
chr1-39811388-39812393	Unipolar brush cells	Bergmann glia	24.2177	23.8583	1.01506	3.56305e-127	5.1602e-126
chr1-39813151-39813989	Oligodendrocytes	Bergmann glia	22.6668	14.868	1.52418	3.65329e-230	1.82089e-228
chr1-39895859-39897188	Unipolar brush cells	Cerebellum granule neurons	32.4472	25.6214	1.26631	2.30177e-195	7.81849e-194
chr1-39939188-39942579	Oligodendrocytes	Astrocytes	85.7262	65.8782	1.30124	7.47587e-219	3.30928e-217
chr1-39956568-39957504	Microglia	Ependymal cells	26.8535	8.71794	3.07788	2.62801e-161	5.97696e-160
chr1-39961728-39963292	Microglia	Oligodendrocytes	41.2723	29.9187	1.37935	6.43493e-227	3.1093e-225
chr1-39970185-39970851	Ependymal cells	Unipolar brush cells	29.3646	12.2491	2.39615	9.46538e-40	2.82208e-39
chr1-39974635-39976536	Pituitary cells	Oligodendrocytes	36.7928	34.5662	1.0644	1.15492e-51	4.55762e-51
chr1-39980901-39981424	Oligodendrocytes	Unipolar brush cells	20.9086	9.65894	2.16348	3.09785e-106	3.30359e-105
chr1-39981796-39982622	Bergmann glia	Ependymal cells	23.639	22.2967	1.06018	9.80969e-93	8.40856e-92
chr1-39986223-39987300	Oligodendrocyte progenitor cells	Ependymal cells	38.2858	30.488	1.25568	3.92309e-252	2.48299e-250
chr1-40015970-40020645	Astrocytes	Bergmann glia	67.7527	66.6187	1.01702	0	0
chr1-40021800-40022713	Microglia	Vascular leptomeningeal cells	21.4959	10.4908	2.04802	2.24683e-113	2.67664e-112
chr1-40039490-40040984	Habenula neurons	Unipolar brush cells	24.3111	19.4253	1.25138	1.79408e-54	7.5196e-54
chr1-40053721-40055229	Unipolar brush cells	Hindbrain neurons 2	28.8798	21.4364	1.34707	2.66812e-55	1.13823e-54
chr1-40124184-40125612	Unipolar brush cells	Striatal neurons 2	31.9772	22.6817	1.40964	1.10589e-33	2.80815e-33
chr1-40281859-40283249	Dentate gyrus neurons	Pituitary cells	23.6462	6.70979	3.52037	6.2225e-215	2.64327e-213
chr1-40304570-40306496	Pituitary cells	Unipolar brush cells	30.7211	20.9994	1.46273	8.34296e-76	5.32692e-75
chr1-40333530-40334746	Microglia	Pituitary cells	21.6094	4.37913	4.92567	4.45116e-205	1.68656e-203
chr1-40363073-40365222	Microglia	Ependymal cells	39.4458	13.6756	2.88302	2.3904e-248	1.45416e-246
chr1-40652328-40653185	Unipolar brush cells	OB neurons 3	23.0186	12.366	1.86074	7.95939e-76	5.0844e-75
chr1-40689152-40689653	Ependymal cells	Interbrain and midbrain neurons 1	21.0991	2.08587	10.0718	5.07631e-17	7.47641e-17
chr1-40719305-40721409	Striatal neurons 2	Striatal neurons 1	36.161	22.4823	1.60815	1.6533e-83	1.2109e-82
chr1-40828863-40830149	Oligodendrocytes	Vascular leptomeningeal cells	23.8833	19.5805	1.21964	9.02616e-56	3.88813e-55
chr1-40893980-40895345	Striatal neurons 2	OB neurons 1	23.5867	14.6336	1.6114	4.66303e-195	1.57854e-193
chr1-40912873-40914489	OB neurons 3	Interneurons 2	20.8449	16.6988	1.24814	6.68925e-122	9.00438e-121
chr1-41099316-41099817	Ependymal cells	Interbrain and midbrain neurons 1	23.3758	2.15462	10.8036	4.68088e-23	8.60402e-23
chr1-41929801-41931364	OB neurons 3	Ependymal cells	24.1233	14.981	1.60985	6.75876e-110	7.63448e-109
chr1-42268483-42270720	Oligodendrocyte progenitor cells	Bergmann glia	29.4397	22.4329	1.31221	1.45906e-236	7.79103e-235
chr1-42296991-42299549	Striatal neurons 2	Oligodendrocyte progenitor cells	31.0892	25.883	1.20107	9.93012e-196	3.38856e-194
chr1-42466449-42467433	Striatal neurons 2	Striatal neurons 1	23.0411	7.71303	2.98472	9.62902e-83	6.96343e-82
chr1-42577694-42580493	Oligodendrocyte progenitor cells	Astrocytes	52.9322	52.3053	1.01198	0	0
chr1-42687497-42688935	Astrocytes	Oligodendrocyte progenitor cells	26.4528	24.164	1.09468	0	0
chr1-42706629-42707504	Astrocytes	Bergmann glia	21.6545	11.9764	1.80743	4.3639e-199	1.54967e-197
chr1-42723315-42724840	Astrocytes	Bergmann glia	36.8068	36.094	1.01974	0	0
chr1-42725207-42726593	Striatal neurons 2	Astrocytes	45.4796	34.1765	1.33063	4.76644e-283	4.22424e-281
chr1-42732911-42735200	Bergmann glia	Oligodendrocytes	91.4231	87.1842	1.04861	0	0
chr1-42736790-42738023	Astrocytes	Ependymal cells	36.7484	30.4796	1.20561	9.60446e-237	5.13178e-235
chr1-42742813-42743979	Striatal neurons 2	Astrocytes	24.4872	23.1667	1.05698	6.85751e-222	3.13477e-220
chr1-42750112-42751527	Bergmann glia	Astrocytes	29.5803	29.1691	1.01409	0	0
chr1-42752100-42754187	Oligodendrocytes	Astrocytes	65.5895	49.8034	1.3169	0	0
chr1-42890036-42891522	Cerebellum granule neurons	Bergmann glia	27.5823	26.9175	1.02469	1.31817e-13	1.70035e-13
chr1-42915564-42916945	Ependymal cells	Striatal neurons 2	20.0721	13.1731	1.52332	2.92611e-84	2.17223e-83
chr1-42962971-42963626	Inferior olivary nucleus neurons	Cortical projection neurons 3	22.5793	8.32342	2.71069	2.52934e-38	7.26865e-38
chr1-42991570-42993197	Striatal neurons 2	OB neurons 3	29.9574	26.509	1.13004	9.85413e-89	7.88952e-88
chr1-43044634-43046083	Inferior olivary nucleus neurons	Habenula neurons	25.8849	19.4696	1.32934	1.71099e-127	2.48812e-126
chr1-43130383-43132317	Habenula neurons	Cerebellum granule neurons	33.1629	30.7285	1.0792	6.33744e-49	2.35075e-48
chr1-43137064-43138476	Cerebellum granule neurons	Unipolar brush cells	36.8583	36.3157	1.01494	3.33593e-52	1.33244e-51
chr1-43189505-43190355	Vascular leptomeningeal cells	Endothelial cells	21.205	9.5598	2.21687	1.66793e-90	1.37682e-89
chr1-43202406-43203668	Ependymal cells	Vascular leptomeningeal cells	23.7218	23.119	1.02607	2.67967e-161	6.09323e-160
chr1-43356211-43357026	Ependymal cells	Bergmann glia	24.7886	7.21066	3.43439	5.16657e-48	1.87747e-47
chr1-43484129-43486527	Pituitary cells	Vascular leptomeningeal cells	40.6151	38.6504	1.05082	9.52762e-109	1.05717e-107
chr1-43733795-43734443	Bergmann glia	Astrocytes	20.6003	19.3854	1.06264	3.74341e-195	1.26887e-193
chr1-43769146-43770138	Choroid plexus epithelial cells	Bergmann glia	33.7756	24.9906	1.35139	6.3589e-264	4.57986e-262
chr1-43865550-43867413	Unipolar brush cells	Cerebellum granule neurons	55.9691	55.2137	1.01368	7.91265e-68	4.34863e-67
chr1-43972111-43973856	Inferior olivary nucleus neurons	Microglia	58.6313	55.5661	1.05515	6.77657e-96	6.12633e-95
chr1-44141144-44141936	Cerebellum granule neurons	Microglia	24.2267	24.204	1.00094	1.71231e-28	3.74138e-28
chr1-44157348-44159698	Unipolar brush cells	Oligodendrocytes	68.9008	64.0912	1.07503	5.99292e-62	2.92924e-61
chr1-44186193-44187606	Microglia	Astrocytes	30.0176	25.7739	1.16459	1.79498e-17	2.68992e-17
chr1-44237286-44238490	Inferior olivary nucleus neurons	Pituitary cells	24.7046	18.5878	1.3289	8.12439e-36	2.18527e-35
chr1-44298951-44299452	Ependymal cells	Purkinje neurons	31.0503	1.53657	20.0834	2.26549e-16	3.25474e-16
chr1-44590500-44592240	Astrocytes	Striatal neurons 2	37.7978	37.7423	1.00147	1.87931e-298	1.92389e-296
chr1-44702854-44704215	Striatal neurons 2	Striatal neurons 1	26.2759	9.66866	2.71586	1.15524e-97	1.07348e-96
chr1-45541343-45542720	Ependymal cells	Endothelial cells	22.5955	17.8326	1.26694	2.89064e-102	2.89776e-101
chr1-45638706-45639207	Inferior olivary nucleus neurons	Cortical projection neurons 3	29.5343	3.67298	8.02184	1.17608e-21	2.0582e-21
chr1-45804668-45807248	Vascular leptomeningeal cells	Astrocytes	20.8074	19.9694	1.04195	4.65064e-101	4.57375e-100
chr1-45807593-45808942	Ependymal cells	Dentate gyrus neurons	24.3691	11.5963	2.10051	1.00793e-74	6.3084e-74
chr1-45833601-45835223	Pituitary cells	Cerebellum granule neurons	49.2149	46.848	1.05051	7.61186e-41	2.33336e-40
chr1-45919700-45920849	Microglia	Choroid plexus epithelial cells	25.7362	4.81638	5.33446	4.871e-242	2.77495e-240
chr1-45964165-45965516	Endothelial cells	Microglia	35.215	30.9112	1.13919	7.18109e-151	1.4278e-149
chr1-46105477-46106765	Ependymal cells	Bergmann glia	45.51	22.8143	1.99437	2.12789e-133	3.35461e-132
chr1-46891297-46893942	Oligodendrocytes	Microglia	97.7218	83.1471	1.17527	3.02439e-166	7.31042e-165
chr1-47680117-47681211	Striatal neurons 2	Striatal neurons 1	51.3434	4.08185	12.5502	3.47029e-141	6.06784e-140
chr1-48572453-48572965	Cerebellum granule neurons	Unipolar brush cells	21.132	5.69642	3.70495	2.37718e-192	7.83576e-191
chr1-48772377-48773247	Cerebellum granule neurons	Unipolar brush cells	30.7567	16.1624	1.90242	3.11999e-291	2.9837e-289
chr1-50886221-50886780	Unipolar brush cells	Cortical projection neurons 2	22.4942	5.38167	4.17388	1.76508e-55	7.56049e-55
chr1-50936802-50937303	Oligodendrocytes	Unipolar brush cells	23.4144	2.41692	9.65191	1.35741e-222	6.25901e-221
chr1-50963897-50967632	Cerebellum granule neurons	Oligodendrocytes	124.489	110.95	1.12201	0	0
chr1-51000618-51002734	Striatal neurons 2	Inferior olivary nucleus neurons	22.4207	21.1896	1.05807	4.33911e-52	1.72865e-51
chr1-51019445-51021410	OB neurons 1	Striatal neurons 2	22.1509	21.3843	1.03584	4.0382e-172	1.04714e-170
chr1-51106838-51108855	Striatal neurons 2	Striatal neurons 1	22.3919	17.5634	1.27476	7.5381e-121	9.99539e-120
chr1-51113816-51116011	Inferior olivary nucleus neurons	Oligodendrocyte progenitor cells	20.4576	18.3858	1.11262	3.6532e-79	2.48034e-78
chr1-51135575-51136832	Striatal neurons 2	Dentate gyrus neurons	33.4998	11.0013	3.0432	2.41084e-67	1.31283e-66
chr1-51164876-51165942	Inferior olivary nucleus neurons	Habenula neurons	20.7923	9.46665	2.19511	2.21873e-56	9.68376e-56
chr1-51187201-51188477	Striatal neurons 2	Inferior olivary nucleus neurons	23.7254	21.8525	1.08567	6.18925e-85	4.64694e-84
chr1-51238190-51239451	Striatal neurons 2	Dentate gyrus neurons	33.239	25.3243	1.31241	2.34838e-252	1.49189e-250
chr1-51372029-51373892	OB neurons 1	Cerebellum granule neurons	44.2612	34.2656	1.29162	1.63063e-167	4.00963e-166
chr1-51516640-51518276	Cerebellum granule neurons	Microglia	46.7181	41.5605	1.12407	3.92058e-50	1.4948e-49
chr1-51656474-51657586	Striatal neurons 2	Inferior olivary nucleus neurons	21.1624	13.4732	1.57028	2.93113e-74	1.82005e-73
chr1-51667255-51668037	Striatal neurons 2	Dentate gyrus neurons	21.0103	7.93879	2.64446	6.40816e-57	2.82847e-56
chr1-51675191-51676334	Hindbrain neurons 1	Striatal neurons 2	26.2007	21.4501	1.22137	1.42863e-87	1.12299e-86
chr1-51875905-51877863	Inferior olivary nucleus neurons	Cortical projection neurons 3	29.5224	19.4546	1.51723	2.11292e-150	4.17786e-149
chr1-51953985-51955591	Endothelial cells	Microglia	32.9164	25.1559	1.30837	3.43158e-161	7.7936e-160
chr1-52152248-52153349	Cerebellum granule neurons	Oligodendrocytes	31.779	29.7194	1.06928	3.84296e-67	2.08407e-66
chr1-52157964-52159382	Cerebellum granule neurons	Microglia	36.2732	33.8224	1.07244	9.74027e-56	4.19346e-55
chr1-52270971-52273026	Cerebellum granule neurons	Striatal neurons 2	75.3254	65.823	1.14434	1.70155e-104	1.7685e-103
chr1-52312961-52313951	Unipolar brush cells	Hindbrain neurons 2	28.08	9.75285	2.87723	4.61854e-84	3.41721e-83
chr1-52370216-52371666	OB neurons 1	OB neurons 2	23.7672	22.3563	1.06308	1.11516e-199	3.98462e-198
chr1-52504310-52506340	Cortical projection neurons 2	Cortical projection neurons 1	23.1278	19.2249	1.20291	4.09801e-191	1.33067e-189
chr1-52538145-52540172	Cerebellum granule neurons	Endothelial cells	52.7414	35.772	1.47424	2.3497e-87	1.83977e-86
chr1-52563152-52563905	Striatal neurons 2	Dentate gyrus neurons	28.0018	13.3058	2.10365	3.3015e-142	5.84763e-141
chr1-52617328-52618104	Inferior olivary nucleus neurons	Cortical projection neurons 2	26.3273	6.64724	3.95619	2.5959e-39	7.658e-39
chr1-52636030-52637994	Pituitary cells	Dentate gyrus neurons	23.5041	21.212	1.10801	2.56589e-89	2.07476e-88
chr1-52669518-52671212	Cerebellum granule neurons	OB neurons 1	29.597	25.4455	1.16309	4.71972e-38	1.34672e-37
chr1-52686847-52688064	Ependymal cells	Oligodendrocytes	20.4292	19.2083	1.06353	4.73379e-35	1.2474e-34
chr1-52764892-52767115	Pituitary cells	Inferior olivary nucleus neurons	54.1169	48.5231	1.11526	1.04846e-172	2.73839e-171
chr1-52838402-52840015	Pituitary cells	Striatal neurons 2	27.7313	21.9297	1.26443	1.35898e-87	1.06858e-86
chr1-52840797-52841981	Microglia	Purkinje neurons	20.063	10.5289	1.90466	1.68704e-107	1.83683e-106
chr1-52855666-52857227	Unipolar brush cells	Cerebellum granule neurons	58.3194	43.5337	1.33956	3.06104e-68	1.69563e-67
chr1-52859601-52860604	Bergmann glia	Astrocytes	21.9265	9.15919	2.39242	3.5854e-128	5.26412e-127
chr1-52883436-52885388	Pituitary cells	Hindbrain neurons 1	44.6736	44.5434	1.00292	4.37539e-86	3.3502e-85
chr1-52991174-52993074	Cerebellum granule neurons	Pituitary cells	35.4856	31.2723	1.13469	1.30967e-69	7.45019e-69
chr1-53010986-53011512	Inferior olivary nucleus neurons	Dentate gyrus neurons	21.3101	8.33327	2.55537	4.79889e-64	2.44752e-63
chr1-53263908-53265640	Cerebellum granule neurons	Hindbrain neurons 2	26.6331	15.9248	1.67201	3.5375e-154	7.35943e-153
chr1-53291145-53291712	Unipolar brush cells	Cerebellum interneurons	20.0188	3.81365	5.23814	1.28007e-33	3.24502e-33
chr1-53335910-53337044	Cerebellum granule neurons	Choroid plexus epithelial cells	44.3247	37.5903	1.1791	1.03526e-85	7.87581e-85
chr1-53352121-53353705	Pituitary cells	Striatal neurons 2	27.0355	26.2455	1.03009	2.06024e-23	3.83225e-23
chr1-53390742-53392365	Pituitary cells	Choroid plexus epithelial cells	28.9225	27.1318	1.06598	6.73183e-13	8.45749e-13
chr1-53745187-53746756	Ependymal cells	Interbrain and midbrain neurons 2	25.5936	17.1911	1.48849	5.49617e-104	5.67166e-103
chr1-53823335-53825045	Microglia	Bergmann glia	48.4871	37.6508	1.28773	0	0
chr1-53862401-53863704	Microglia	Bergmann glia	23.0391	16.9818	1.35648	1.71267e-99	1.64091e-98
chr1-53890081-53890940	Microglia	Endothelial cells	32.1078	4.38065	7.31505	2.64434e-288	2.46502e-286
chr1-54025248-54026567	Ependymal cells	Cortical projection neurons 2	21.5885	11.1597	1.93367	5.45395e-61	2.61555e-60
chr1-54079009-54080680	Ependymal cells	Habenula neurons	30.7873	11.2792	2.72804	1.30491e-75	8.30243e-75
chr1-54167392-54168670	Oligodendrocytes	Habenula neurons	46.6976	9.06972	5.14417	0	0
chr1-54231995-54234619	Oligodendrocytes	Cerebellum granule neurons	69.0824	51.8359	1.33265	0	0
chr1-54288986-54290166	Cerebellum granule neurons	Oligodendrocytes	29.985	27.3917	1.09464	1.41392e-41	4.41389e-41
chr1-54595805-54597389	Unipolar brush cells	Cerebellum granule neurons	53.9808	43.6853	1.23562	3.85632e-75	2.43207e-74
chr1-54623469-54624750	Ependymal cells	Pituitary cells	31.7777	14.0847	2.25529	8.67483e-53	3.50808e-52
chr1-54788564-54789149	Inferior olivary nucleus neurons	Habenula neurons	21.7354	7.74581	2.80375	6.56683e-32	1.58714e-31
chr1-54906042-54907758	Oligodendrocytes	Choroid plexus epithelial cells	23.6054	18.2214	1.29532	5.68496e-166	1.36956e-164
chr1-54951340-54952524	Microglia	Choroid plexus epithelial cells	26.4183	11.2176	2.35386	1.67465e-206	6.44956e-205
chr1-54964570-54966150	Ependymal cells	Microglia	51.112	38.1529	1.33957	3.77554e-123	5.173e-122
chr1-55065855-55067144	Cerebellum granule neurons	Microglia	42.4818	41.7408	1.01775	3.93871e-86	3.01843e-85
chr1-55091241-55092620	Cerebellum granule neurons	Vascular leptomeningeal cells	58.819	51.5513	1.14095	1.17169e-69	6.67253e-69
chr1-55126278-55127744	Inferior olivary nucleus neurons	Pituitary cells	63.1588	59.5172	1.06118	3.94824e-122	5.33076e-121
chr1-55169937-55171205	Pituitary cells	Cerebellum granule neurons	42.1797	40.4682	1.04228	1.82624e-67	9.97226e-67
chr1-55200102-55201499	Oligodendrocyte progenitor cells	Bergmann glia	33.0365	28.3375	1.16576	1.41114e-298	1.44592e-296
chr1-55211034-55211755	Inferior olivary nucleus neurons	Cortical projection neurons 3	33.8529	5.07985	6.65303	1.435e-15	1.99734e-15
chr1-55233176-55234080	Bergmann glia	Astrocytes	24.3071	18.3107	1.3273	2.15413e-262	1.52434e-260
chr1-55264078-55266259	Astrocytes	Bergmann glia	44.7285	34.681	1.28963	0	0
chr1-55276027-55277958	Inferior olivary nucleus neurons	Unipolar brush cells	41.5243	39.8261	1.04263	1.14912e-31	2.75734e-31
chr1-55444303-55446945	Oligodendrocytes	Microglia	72.4769	63.3262	1.14448	5.52992e-206	2.11559e-204
chr1-55469438-55470239	Inferior olivary nucleus neurons	Habenula neurons	24.263	7.26439	3.33677	4.19477e-36	1.13688e-35
chr1-55492727-55493767	Oligodendrocytes	Dentate gyrus neurons	30.9241	13.4641	2.29582	3.85968e-243	2.2189e-241
chr1-55528349-55529428	Oligodendrocytes	Bergmann glia	21.1405	11.6038	1.82115	1.19288e-155	2.52621e-154
chr1-55540067-55540960	Choroid plexus epithelial cells	Oligodendrocytes	27.8044	14.0845	1.97343	3.22728e-106	3.44074e-105
chr1-55567623-55569101	Microglia	Endothelial cells	24.7098	18.5821	1.32959	3.88672e-141	6.79073e-140
chr1-55657354-55658512	Bergmann glia	Astrocytes	27.19	24.7921	1.09668	8.50867e-259	5.81519e-257
chr1-55704014-55706695	Striatal neurons 2	Dentate gyrus neurons	25.7222	25.2637	1.01814	3.71494e-121	4.94679e-120
chr1-55768357-55769046	Habenula neurons	Purkinje neurons	27.1645	5.59279	4.85017	3.04389e-70	1.75275e-69
chr1-55787594-55788167	Oligodendrocytes	Inferior olivary nucleus neurons	29.932	9.23086	3.24017	3.00207e-264	2.16954e-262
chr1-55887896-55888426	Inferior olivary nucleus neurons	Oligodendrocytes	20.6879	5.34762	3.86327	9.55815e-41	2.92265e-40
chr1-57011092-57012911	Microglia	Endothelial cells	40.532	39.5084	1.0259	2.20136e-119	2.85896e-118
chr1-57244429-57245636	Ependymal cells	Oligodendrocytes	35.3696	16.5812	2.13244	4.63146e-56	2.00771e-55
chr1-57257741-57258426	Oligodendrocytes	Astrocytes	31.3734	3.46599	9.02863	2.32704e-292	2.24561e-290
chr1-57282571-57283072	Oligodendrocytes	Unipolar brush cells	20.9954	4.90048	4.27767	7.49759e-203	2.76954e-201
chr1-57416463-57417841	Pituitary cells	Oligodendrocyte progenitor cells	41.0367	32.8699	1.24838	1.2054e-40	3.67682e-40
chr1-57445159-57446430	Cerebellum granule neurons	Striatal neurons 2	32.0683	31.6749	1.01241	2.82722e-46	9.87488e-46
chr1-57467439-57469688	Oligodendrocyte progenitor cells	Inferior olivary nucleus neurons	26.9061	23.3909	1.15022	9.85557e-69	5.50915e-68
chr1-57813011-57815466	Choroid plexus epithelial cells	Oligodendrocyte progenitor cells	56.0187	42.3478	1.32275	1.01785e-202	3.75656e-201
chr1-57890784-57892516	Ependymal cells	Choroid plexus epithelial cells	28.9644	12.5968	2.29831	1.49759e-77	9.86654e-77
chr1-58008298-58009584	Endothelial cells	Habenula neurons	26.8151	26.648	1.00627	7.82022e-27	1.62396e-26
chr1-58034827-58035881	Ependymal cells	Oligodendrocytes	29.2509	19.4099	1.50675	6.76912e-33	1.68171e-32
chr1-58068531-58070809	Ependymal cells	Astrocytes	74.5541	57.6614	1.29291	0	0
chr1-58095292-58096728	OB neurons 2	Ependymal cells	27.8473	7.51603	3.70146	6.46328e-105	6.75745e-104
chr1-58268392-58269571	Inferior olivary nucleus neurons	Purkinje neurons	20.478	12.7342	1.60764	8.46279e-39	2.46261e-38
chr1-58380629-58381290	Pituitary cells	Unipolar brush cells	26.7732	18.5427	1.44363	7.67825e-71	4.47264e-70
chr1-58398271-58399235	Ependymal cells	Hindbrain neurons 2	24.3087	16.7427	1.45163	1.32456e-94	1.17297e-93
chr1-58431231-58433202	Endothelial cells	Cerebellum granule neurons	43.7274	41.7411	1.04757	2.02498e-58	9.22046e-58
chr1-58448819-58449799	Ependymal cells	Choroid plexus epithelial cells	30.7392	9.78092	3.14058	2.87725e-14	3.80766e-14
chr1-58461994-58463500	Pituitary cells	Microglia	41.8873	37.4736	1.11775	3.76503e-46	1.31127e-45
chr1-58483774-58485525	Vascular leptomeningeal cells	OB neurons 1	32.9305	31.6556	1.04026	7.04159e-25	1.37385e-24
chr1-58543598-58544505	Cerebellum granule neurons	OB neurons 3	29.3491	28.6484	1.02445	1.85346e-36	5.0704e-36
chr1-58624501-58626120	Cerebellum granule neurons	Unipolar brush cells	39.9786	37.2263	1.07391	8.17017e-39	2.37825e-38
chr1-58661123-58662227	Cerebellum granule neurons	Ependymal cells	20.8701	16.6286	1.25492	8.19563e-126	1.16514e-124
chr1-58691157-58693060	Striatal neurons 2	Unipolar brush cells	30.83	29.473	1.04603	8.73538e-65	4.52211e-64
chr1-58750090-58753469	Microglia	Unipolar brush cells	91.3428	69.0438	1.32292	0	0
chr1-58774550-58775051	Unipolar brush cells	OB neurons 3	21.4503	4.77712	4.48293	2.91457e-21	5.02982e-21
chr1-58775803-58776626	Inferior olivary nucleus neurons	Cortical projection neurons 3	20.0456	13.3749	1.49838	3.9669e-135	6.4041e-134
chr1-58778563-58779606	Dentate gyrus neurons	Cortical projection neurons 3	21.7905	15.7552	1.38282	1.84914e-244	1.08172e-242
chr1-58782365-58783122	Microglia	OB neurons 3	26.1604	10.871	2.40514	7.19944e-258	4.8724e-256
chr1-58833956-58835154	Microglia	Choroid plexus epithelial cells	27.7425	23.6826	1.17136	3.55034e-183	1.04901e-181
chr1-58840995-58842318	Microglia	Endothelial cells	38.9868	14.7854	2.63574	0	0
chr1-59011955-59013486	Cerebellum granule neurons	Pituitary cells	48.3425	45.1434	1.07085	5.03719e-69	2.83236e-68
chr1-59158704-59159988	Unipolar brush cells	Choroid plexus epithelial cells	41.8394	41.5186	1.00772	3.01796e-25	5.95875e-25
chr1-59201513-59202853	Choroid plexus epithelial cells	Unipolar brush cells	24.6985	21.9722	1.12402	5.02685e-185	1.51692e-183
chr1-59254052-59255563	Unipolar brush cells	Cerebellum granule neurons	53.0638	37.8951	1.40017	8.01464e-300	8.29724e-298
chr1-59260753-59261995	Cerebellum granule neurons	Unipolar brush cells	34.9805	25.4622	1.37367	5.14798e-298	5.25112e-296
chr1-59275855-59277537	Cerebellum granule neurons	Pituitary cells	63.0168	50.1002	1.25776	1.12926e-115	1.3937e-114
chr1-59351058-59352386	Cerebellum granule neurons	Interneurons 2	42.9547	9.08568	4.72363	0	0
chr1-59371899-59372844	Inferior olivary nucleus neurons	Choroid plexus epithelial cells	34.5517	6.1797	5.58374	1.0192e-23	1.91533e-23
chr1-59415672-59416313	Cerebellum granule neurons	Unipolar brush cells	26.695	10.1837	2.61974	3.91611e-255	2.56651e-253
chr1-59488045-59489070	Oligodendrocytes	Oligodendrocyte progenitor cells	25.51	8.4458	3.01804	3.84325e-194	1.28946e-192
chr1-59520923-59523828	Cerebellum granule neurons	Vascular leptomeningeal cells	98.2448	76.0435	1.29192	0	0
chr1-59555014-59556576	Choroid plexus epithelial cells	Astrocytes	34.3523	32.5971	1.05383	8.36822e-225	3.95571e-223
chr1-59604588-59605089	Ependymal cells	Habenula neurons	21.6268	6.3151	3.42078	7.33328e-22	1.29259e-21
chr1-59605472-59607112	Cerebellum granule neurons	Hindbrain neurons 2	41.8496	15.8506	2.63922	9.59895e-286	8.73248e-284
chr1-59638628-59639477	Unipolar brush cells	OB neurons 3	29.9955	10.1411	2.95587	3.41033e-35	9.02015e-35
chr1-59708922-59710562	Habenula neurons	Unipolar brush cells	46.1444	27.3137	1.68917	3.14745e-21	5.42615e-21
chr1-59723492-59724636	Microglia	Cerebellum granule neurons	22.0468	21.3278	1.0337	7.23508e-30	1.646e-29
chr1-59801305-59804263	Pituitary cells	Cerebellum granule neurons	63.6734	63.5539	1.00188	3.96598e-101	3.90481e-100
chr1-59887051-59888303	Inferior olivary nucleus neurons	Cortical projection neurons 2	33.8004	9.73781	3.46851	8.578e-43	2.75774e-42
chr1-59951474-59953444	Cerebellum granule neurons	Striatal neurons 2	66.8312	65.8426	1.01501	3.24488e-138	5.44917e-137
chr1-59965071-59966899	Cerebellum granule neurons	Pituitary cells	21.7513	19.4691	1.11716	1.36083e-76	8.80845e-76
chr1-60081369-60082871	Habenula neurons	Striatal neurons 2	23.0025	20.9146	1.09978	5.98839e-71	3.49529e-70
chr1-60136550-60138445	Cerebellum granule neurons	Microglia	62.6666	53.6587	1.16784	7.75806e-99	7.35052e-98
chr1-60218666-60220589	Ependymal cells	Cerebellum granule neurons	58.2047	46.995	1.23848	1.17178e-111	1.36074e-110
chr1-60381877-60383289	Pituitary cells	Cerebellum granule neurons	44.3107	39.7495	1.11472	1.17271e-42	3.758e-42
chr1-60448203-60449537	Unipolar brush cells	OB neurons 1	43.4401	42.8777	1.01311	1.44189e-69	8.19669e-69
chr1-60604232-60606712	Unipolar brush cells	Inferior olivary nucleus neurons	61.9556	60.8992	1.01734	1.17219e-66	6.2963e-66
chr1-60771008-60771657	Inferior olivary nucleus neurons	OB neurons 3	20.4086	8.7406	2.3334	1.30101e-52	5.2411e-52
chr1-60890061-60891148	Bergmann glia	Oligodendrocyte progenitor cells	22.9093	11.5599	1.98094	5.4344e-128	7.95856e-127
chr1-60899466-60901034	Ependymal cells	Unipolar brush cells	23.683	20.4909	1.15571	1.12767e-54	4.7466e-54
chr1-61112767-61113751	Oligodendrocytes	Pituitary cells	25.1698	4.79327	5.24223	2.29126e-252	1.45614e-250
chr1-61219520-61221061	Striatal neurons 2	Oligodendrocyte progenitor cells	22.1659	15.3791	1.44101	2.15789e-61	1.04303e-60
chr1-61415846-61417343	Pituitary cells	Dentate gyrus neurons	21.2628	12.5339	1.69587	9.26689e-44	3.05007e-43
chr1-61509647-61512527	Dentate gyrus neurons	OB neurons 1	28.7026	27.711	1.03577	2.61083e-262	1.84559e-260
chr1-61626988-61627530	Inferior olivary nucleus neurons	Purkinje neurons	22.6585	3.04166	7.42825	8.75547e-19	1.37958e-18
chr1-61677638-61679510	Pituitary cells	Ependymal cells	29.4	22.0686	1.33206	7.3791e-112	8.59191e-111
chr1-62214217-62215121	Ependymal cells	Microglia	20.0094	7.88643	2.53525	3.31549e-48	1.21029e-47
chr1-62253354-62255628	Cerebellum interneurons	Striatal neurons 2	25.4651	22.1052	1.15193	5.16588e-183	1.52277e-181
chr1-62741786-62743846	Striatal neurons 2	Inferior olivary nucleus neurons	57.2027	56.0476	1.02061	3.95393e-168	9.7891e-167
chr1-62744799-62747201	Unipolar brush cells	Striatal neurons 2	67.8689	66.8896	1.01464	2.59312e-165	6.19135e-164
chr1-62756165-62757821	Oligodendrocytes	Habenula neurons	41.3099	38.9592	1.06032	0	0
chr1-62782313-62783349	Oligodendrocyte progenitor cells	Habenula neurons	23.2967	22.5868	1.03142	3.71856e-233	1.91231e-231
chr1-62789489-62790854	Habenula neurons	Unipolar brush cells	24.6284	22.8209	1.07917	1.62453e-61	7.87285e-61
chr1-62807376-62807877	Unipolar brush cells	Habenula neurons	21.2892	4.66614	4.55487	4.67331e-31	1.10137e-30
chr1-62822355-62823658	Unipolar brush cells	Striatal neurons 2	22.2307	18.655	1.19157	3.65277e-123	5.00621e-122
chr1-62870820-62872087	Striatal neurons 2	Dentate gyrus neurons	24.1677	13.0556	1.85049	8.38919e-122	1.12712e-120
chr1-62947309-62949594	Dentate gyrus neurons	Striatal neurons 2	26.7117	18.4134	1.45042	1.78631e-152	3.63614e-151
chr1-63151760-63154136	Cerebellum granule neurons	Pituitary cells	54.994	53.9815	1.01875	1.38114e-117	1.7492e-116
chr1-63214971-63216743	Cerebellum granule neurons	Unipolar brush cells	49.0192	45.4584	1.07831	2.21113e-68	1.22804e-67
chr1-63221342-63222499	Ependymal cells	Pituitary cells	20.7763	17.0799	1.21629	6.24303e-19	9.88855e-19
chr1-63311216-63313801	Striatal neurons 2	Striatal neurons 1	36.3379	21.548	1.68605	1.73055e-101	1.71349e-100
chr1-63484051-63486095	Cerebellum granule neurons	Striatal neurons 2	45.4434	38.1935	1.18977	1.50174e-177	4.14191e-176
chr1-63496858-63498794	Astrocytes	Habenula neurons	21.8416	20.3129	1.07522	3.68782e-129	5.48894e-128
chr1-63512060-63513451	Striatal neurons 2	Striatal neurons 1	22.2193	12.3568	1.7975	7.95419e-70	4.54489e-69
chr1-63573347-63574077	Inferior olivary nucleus neurons	Ependymal cells	23.9237	9.45698	2.52813	1.25962e-22	2.27965e-22
chr1-63605444-63606977	Inferior olivary nucleus neurons	Hindbrain neurons 1	20.0333	17.0281	1.17638	1.04605e-69	5.96311e-69
chr1-63706749-63708443	Inferior olivary nucleus neurons	Habenula neurons	27.9667	21.4203	1.30547	3.86346e-52	1.54085e-51
chr1-63768946-63770080	Unipolar brush cells	Pituitary cells	23.4639	23.2609	1.00872	4.87881e-16	6.91843e-16
chr1-63802210-63803662	Astrocytes	Cerebellum granule neurons	22.7957	13.1919	1.72746	1.02468e-64	5.29767e-64
chr1-63967520-63968965	Cerebellum granule neurons	Ependymal cells	24.7869	17.987	1.37783	1.53329e-211	6.28169e-210
chr1-63994811-63995574	Cerebellum granule neurons	Inferior olivary nucleus neurons	21.4506	12.1115	1.77046	3.13174e-150	6.17834e-149
chr1-64032876-64035395	Oligodendrocytes	Endothelial cells	56.1364	32.4851	1.72784	3.94724e-319	4.9468e-317
chr1-64057754-64058757	Endothelial cells	Pituitary cells	23.7296	12.991	1.82598	1.14591e-79	7.84885e-79
chr1-64059724-64060839	Oligodendrocytes	Oligodendrocyte progenitor cells	36.0087	20.3775	1.76671	2.33015e-304	2.51257e-302
chr1-64071278-64072495	Oligodendrocytes	OB neurons 3	43.9315	9.11398	4.81604	0	0
chr1-64073993-64075290	Endothelial cells	Astrocytes	22.818	14.0161	1.62754	4.52609e-95	4.04021e-94
chr1-64098936-64100988	Oligodendrocytes	Habenula neurons	39.7327	38.201	1.04008	6.41703e-176	1.73909e-174
chr1-64105531-64107193	Habenula neurons	OB neurons 1	29.6059	27.3003	1.08442	6.01954e-118	7.66397e-117
chr1-64117453-64118600	Cerebellum granule neurons	Unipolar brush cells	35.8282	26.4846	1.35266	5.56243e-232	2.82128e-230
chr1-64126932-64127937	Cerebellum granule neurons	Endothelial cells	30.6606	29.7324	1.03121	1.49063e-173	3.93437e-172
chr1-64158324-64159484	OB neurons 3	Inferior olivary nucleus neurons	32.4983	28.5739	1.13729	8.63671e-58	3.88225e-57
chr1-64159541-64161794	Cerebellum granule neurons	Oligodendrocytes	100.125	83.7918	1.1949	6.17216e-178	1.70926e-176
chr1-64228550-64229681	Microglia	Bergmann glia	24.3409	13.5656	1.79373	9.41471e-205	3.54945e-203
chr1-64231874-64233159	Microglia	Astrocytes	20.0759	6.23932	3.2141	1.2969e-123	1.78847e-122
chr1-64265094-64265887	Cerebellum granule neurons	Ependymal cells	29.8694	14.8743	2.00744	2.76579e-189	8.7779e-188
chr1-64327923-64329876	Inferior olivary nucleus neurons	Pituitary cells	24.0864	20.7524	1.16058	1.10194e-111	1.28038e-110
chr1-64333796-64335284	Microglia	Bergmann glia	29.431	11.0392	2.66452	2.29774e-221	1.04293e-219
chr1-64380173-64381321	Cerebellum granule neurons	Unipolar brush cells	35.4745	32.0903	1.10543	4.82391e-315	5.78726e-313
chr1-64521165-64522097	Microglia	Interbrain and midbrain neurons 1	23.0609	4.34422	5.29851	1.55377e-205	5.91564e-204
chr1-64560688-64563105	Unipolar brush cells	Cortical projection neurons 2	25.7171	18.2867	1.40611	2.33232e-121	3.11448e-120
chr1-64571099-64572389	Unipolar brush cells	Striatal neurons 2	59.2721	56.893	1.04181	7.63398e-100	7.35871e-99
chr1-64655240-64657226	Choroid plexus epithelial cells	Pituitary cells	52.8789	51.7591	1.02163	1.38428e-42	4.42782e-42
chr1-64729593-64731143	Oligodendrocytes	Ependymal cells	49.8895	47.8118	1.04345	6.5754e-79	4.44148e-78
chr1-64774732-64776008	Pituitary cells	Ependymal cells	42.1606	22.264	1.89327	1.22334e-33	3.10269e-33
chr1-64776045-64777388	Oligodendrocytes	Bergmann glia	40.1635	38.5205	1.04264	8.56157e-273	6.81469e-271
chr1-64830424-64831791	Unipolar brush cells	Striatal neurons 1	27.1219	16.1043	1.68372	1.13791e-96	1.04063e-95
chr1-64957796-64959111	OB neurons 3	Striatal neurons 1	24.8312	22.6677	1.0954	5.96516e-65	3.09855e-64
chr1-64963124-64964381	Striatal neurons 2	OB neurons 1	23.2152	19.7186	1.17724	1.14363e-180	3.27568e-179
chr1-64966578-64968106	Microglia	Pituitary cells	39.6892	9.04017	4.38656	3.64439e-295	3.59652e-293
chr1-64995484-64996696	Striatal neurons 2	Cerebellum granule neurons	25.1971	24.6198	1.02344	1.12237e-39	3.34016e-39
chr1-65217138-65218728	Oligodendrocytes	Astrocytes	49.7896	47.5616	1.04683	2.3073e-95	2.06939e-94
chr1-65224563-65226553	Inferior olivary nucleus neurons	Choroid plexus epithelial cells	64.1203	50.7177	1.26421	2.16642e-44	7.23536e-44
chr1-65548060-65548654	Unipolar brush cells	Interneurons 2	21.3007	3.90198	5.44754	1.77308e-33	4.47686e-33
chr1-65584462-65585312	Cerebellum granule neurons	Purkinje neurons	21.5496	5.95841	3.61229	2.08583e-160	4.68524e-159
chr1-65587916-65588817	Cerebellum granule neurons	Unipolar brush cells	28.5633	18.0511	1.58204	1.51596e-266	1.12473e-264
chr1-66213865-66215705	Cerebellum granule neurons	Unipolar brush cells	44.6442	42.7827	1.0435	9.33391e-142	1.64406e-140
chr1-66360673-66361854	Unipolar brush cells	Cerebellum granule neurons	30.5388	30.1189	1.01393	4.95045e-111	5.69176e-110
chr1-66362339-66363716	Habenula neurons	Cerebellum granule neurons	26.8014	19.9851	1.3409	2.03188e-96	1.85173e-95
chr1-66387254-66388440	Striatal neurons 2	OB neurons 1	20.9171	15.893	1.31592	2.01808e-75	1.27947e-74
chr1-66427532-66428904	Ependymal cells	Habenula neurons	29.7037	22.5234	1.31865	1.50471e-47	5.41122e-47
chr1-66506388-66508560	Ependymal cells	Cerebellum granule neurons	52.1967	47.5527	1.09764	3.26156e-264	2.35606e-262
chr1-66520507-66522629	Hindbrain neurons 2	Bergmann glia	25.0523	21.0183	1.19183	2.24438e-102	2.2531e-101
chr1-66717708-66719089	Ependymal cells	Bergmann glia	21.4438	12.2152	1.75488	1.6941e-46	5.94807e-46
chr1-66731430-66732515	Bergmann glia	Oligodendrocytes	20.5782	13.7705	1.49401	1.05603e-176	2.88706e-175
chr1-66739290-66740853	Choroid plexus epithelial cells	Oligodendrocytes	36.297	34.4284	1.05426	1.51058e-44	5.06358e-44
chr1-66806526-66807471	Ependymal cells	Inferior olivary nucleus neurons	21.799	6.25626	3.48038	1.92214e-21	3.33789e-21
chr1-66827398-66828058	Inferior olivary nucleus neurons	OB neurons 1	21.1737	5.27149	4.01093	2.23101e-33	5.61775e-33
chr1-66855037-66857586	Endothelial cells	Microglia	84.5659	83.7697	1.0095	6.91958e-161	1.56494e-159
chr1-66896550-66897341	Inferior olivary nucleus neurons	Purkinje neurons	20.1479	4.69958	4.28019	3.69675e-21	6.35682e-21
chr1-66901291-66902843	Bergmann glia	Choroid plexus epithelial cells	36.405	35.0392	1.03897	1.41983e-239	7.84916e-238
chr1-66934799-66936197	Oligodendrocytes	Ependymal cells	26.6155	20.4973	1.29834	1.3513e-130	2.04978e-129
chr1-67077321-67078708	Striatal neurons 2	Oligodendrocytes	26.9115	25.2948	1.06389	3.26857e-29	7.29513e-29
chr1-67436533-67437730	Oligodendrocytes	Oligodendrocyte progenitor cells	25.5758	13.5385	1.88846	8.03217e-220	3.58542e-218
chr1-68371346-68371847	Inferior olivary nucleus neurons	Vascular leptomeningeal cells	21.7354	3.54366	6.11913	2.00689e-15	2.77744e-15
chr1-68800771-68802134	Ependymal cells	Interneurons 2	28.3275	10.4201	2.71689	3.97287e-82	2.84348e-81
chr1-69144154-69148021	Oligodendrocytes	Choroid plexus epithelial cells	90.6978	81.3934	1.1143	0	0
chr1-69725720-69727837	Striatal neurons 2	Ependymal cells	48.9545	48.5983	1.00733	4.46133e-77	2.91305e-76
chr1-69728104-69728627	Ependymal cells	Unipolar brush cells	23.2246	8.82835	2.62884	5.61415e-12	6.8136e-12
chr1-70763843-70765875	Unipolar brush cells	Habenula neurons	41.2245	32.8954	1.25312	1.86682e-110	2.12744e-109
chr1-71141314-71142631	Microglia	Pituitary cells	39.4289	28.5088	1.38291	1.34157e-181	3.89217e-180
chr1-71595942-71597290	Unipolar brush cells	Vascular leptomeningeal cells	41.2124	29.2443	1.40911	6.00559e-25	1.1743e-24
chr1-71691649-71692699	Endothelial cells	Vascular leptomeningeal cells	20.5734	14.8752	1.38281	1.88952e-83	1.38266e-82
chr1-71761514-71762059	Striatal neurons 2	Striatal neurons 1	20.389	4.90772	4.14806	3.25212e-72	1.94447e-71
chr1-71768029-71769750	Microglia	Ependymal cells	25.9806	7.58368	3.42266	3.7675e-209	1.49852e-207
chr1-71862777-71864268	OB neurons 1	OB neurons 2	24.8292	8.75384	2.83428	1.59631e-217	6.97184e-216
chr1-72162720-72163511	Pituitary cells	Ependymal cells	20.1111	19.464	1.03323	6.48723e-18	9.88525e-18
chr1-72249649-72251762	Cerebellum granule neurons	Cerebellum interneurons	36.135	33.8366	1.06791	2.32537e-105	2.44823e-104
chr1-72264734-72266285	Pituitary cells	Striatal neurons 2	26.2193	26.1445	1.00286	8.58106e-23	1.56246e-22
chr1-72275129-72276117	Habenula neurons	Striatal neurons 2	24.6529	19.2619	1.27973	4.74351e-22	8.41338e-22
chr1-72282827-72283868	Pituitary cells	Unipolar brush cells	33.6569	28.9129	1.16402	1.27449e-22	2.30615e-22
chr1-72293207-72295423	Microglia	Pituitary cells	46.4962	44.2093	1.05172	1.91089e-57	8.5292e-57
chr1-72306341-72307709	Ependymal cells	Microglia	23.6752	15.2576	1.55134	1.36398e-94	1.20737e-93
chr1-72322926-72324217	Unipolar brush cells	Cerebellum granule neurons	37.616	28.8482	1.30382	6.80783e-58	3.06588e-57
chr1-72345621-72347422	Inferior olivary nucleus neurons	Unipolar brush cells	40.6208	40.3187	1.00749	1.01851e-42	3.26826e-42
chr1-72411459-72412580	Inferior olivary nucleus neurons	Ependymal cells	23.937	10.721	2.23157	7.17845e-68	3.94844e-67
chr1-72429314-72429844	Inferior olivary nucleus neurons	Cerebellum interneurons	22.7793	3.40169	6.67976	1.85152e-22	3.33144e-22
chr1-72453087-72454163	Inferior olivary nucleus neurons	Hindbrain neurons 1	34.1697	11.3973	2.99631	1.95209e-71	1.14998e-70
chr1-72494555-72496740	Inferior olivary nucleus neurons	Hindbrain neurons 1	50.1354	33.0309	1.51768	2.61157e-191	8.50608e-190
chr1-72520678-72522173	Inferior olivary nucleus neurons	Hindbrain neurons 1	32.8883	14.4739	2.27136	4.37428e-114	5.26755e-113
chr1-72529060-72530006	Habenula neurons	Inferior olivary nucleus neurons	22.9399	12.1587	1.88598	4.5164e-83	3.28374e-82
chr1-72572300-72573118	Habenula neurons	Hindbrain neurons 1	22.4572	15.6256	1.43692	4.33809e-105	4.54925e-104
chr1-72574542-72576753	Hindbrain neurons 1	Pituitary cells	54.218	52.0696	1.04125	0	0
chr1-72597681-72598497	Ependymal cells	Cerebellum granule neurons	20.2002	19.8488	1.01769	8.92089e-159	1.9622e-157
chr1-72616491-72617266	Hindbrain neurons 1	Habenula neurons	20.8051	10.028	2.07363	5.51396e-65	2.86611e-64
chr1-72621715-72622954	Habenula neurons	Striatal neurons 2	39.9999	35.5856	1.12401	5.91639e-64	3.01213e-63
chr1-72632147-72633320	Oligodendrocytes	Unipolar brush cells	24.2266	20.51	1.18112	7.37546e-129	1.09312e-127
chr1-72749888-72751171	OB neurons 1	Oligodendrocytes	26.8389	26.1676	1.02564	2.67209e-24	5.11648e-24
chr1-72777889-72779375	Ependymal cells	Choroid plexus epithelial cells	33.1212	28.4882	1.16257	4.80924e-165	1.14424e-163
chr1-72862991-72864967	Choroid plexus epithelial cells	Vascular leptomeningeal cells	31.6885	20.2143	1.56735	8.6122e-77	5.59339e-76
chr1-72909295-72909902	Choroid plexus epithelial cells	Cerebellum granule neurons	20.5188	12.0241	1.70589	2.1125e-32	5.177e-32
chr1-72910111-72910680	Cerebellum granule neurons	Hindbrain neurons 1	20.5569	15.4784	1.32789	1.1019e-86	8.52686e-86
chr1-72910686-72911351	Ependymal cells	Cerebellum granule neurons	23.7737	16.7345	1.42039	1.58386e-80	1.10146e-79
chr1-73002528-73003099	Ependymal cells	Hindbrain neurons 2	21.301	5.53875	3.84068	3.29795e-44	1.09668e-43
chr1-73005033-73006187	Cerebellum granule neurons	Ependymal cells	20.2755	13.5831	1.49234	1.84289e-153	3.79884e-152
chr1-73402082-73403382	Choroid plexus epithelial cells	Inferior olivary nucleus neurons	30.7215	16.3737	1.87573	3.84651e-71	2.25329e-70
chr1-73756498-73757179	Unipolar brush cells	Cerebellum granule neurons	27.7636	20.3366	1.36502	5.2943e-222	2.42181e-220
chr1-73782795-73784146	Choroid plexus epithelial cells	Endothelial cells	26.9166	15.1017	1.78184	3.62784e-96	3.29323e-95
chr1-73865296-73866204	Inferior olivary nucleus neurons	Pituitary cells	25.1334	24.2848	1.03493	6.88149e-51	2.66843e-50
chr1-73901563-73902368	Inferior olivary nucleus neurons	Oligodendrocyte progenitor cells	23.8725	12.6928	1.8801	7.42795e-79	5.01128e-78
chr1-73940612-73942669	Pituitary cells	Oligodendrocyte progenitor cells	24.262	20.5163	1.18248	2.2072e-58	1.00417e-57
chr1-73953129-73954869	OB neurons 1	Choroid plexus epithelial cells	23.2922	13.6315	1.70818	3.33608e-109	3.72795e-108
chr1-73962276-73962873	Endothelial cells	Unipolar brush cells	23.6422	4.67308	5.05057	1.68123e-108	1.85861e-107
chr1-73971284-73972742	Endothelial cells	OB neurons 1	20.1655	13.7575	1.46545	1.46206e-126	2.0983e-125
chr1-73974302-73975315	Inferior olivary nucleus neurons	Choroid plexus epithelial cells	31.4178	11.6435	2.69685	2.21942e-57	9.89228e-57
chr1-73983500-73984046	Oligodendrocytes	Bergmann glia	24.5077	18.0613	1.35671	3.98004e-319	4.98607e-317
chr1-73990176-73990983	OB neurons 1	OB neurons 2	21.4682	12.0146	1.78619	2.56234e-172	6.65808e-171
chr1-74001076-74002721	Bergmann glia	Astrocytes	33.1696	30.0381	1.10422	9.34672e-307	1.0294e-304
chr1-74037361-74039197	Endothelial cells	Vascular leptomeningeal cells	45.6028	19.6653	2.31827	1.66602e-211	6.82134e-210
chr1-74046495-74048437	Endothelial cells	Microglia	31.6825	22.158	1.42965	1.41258e-239	7.81035e-238
chr1-74055750-74056436	Unipolar brush cells	Choroid plexus epithelial cells	22.3877	12.1574	1.84079	1.07452e-58	4.92124e-58
chr1-74066529-74067346	Endothelial cells	Vascular leptomeningeal cells	24.3927	12.0954	2.01585	1.37479e-102	1.38574e-101
chr1-74075571-74076568	Microglia	Endothelial cells	22.1521	21.8507	1.01379	3.72668e-161	8.46098e-160
chr1-74108381-74109524	Pituitary cells	Choroid plexus epithelial cells	22.7536	15.1479	1.50176	6.11883e-56	2.64508e-55
chr1-74160708-74161760	Ependymal cells	Choroid plexus epithelial cells	34.9818	22.5013	1.55441	2.22771e-57	9.92911e-57
chr1-74163129-74164747	Choroid plexus epithelial cells	Pituitary cells	31.7051	30.761	1.03068	1.89262e-92	1.61383e-91
chr1-74275039-74276562	Pituitary cells	Microglia	40.8495	39.8297	1.0256	7.30743e-58	3.289e-57
chr1-74284458-74284959	Inferior olivary nucleus neurons	Unipolar brush cells	22.917	3.46654	6.59476	3.03455e-13	3.86225e-13
chr1-74323217-74324881	Oligodendrocytes	Vascular leptomeningeal cells	62.3355	58.1734	1.07153	4.50277e-130	6.78723e-129
chr1-74334149-74336223	Oligodendrocytes	Astrocytes	80.6406	56.2581	1.43333	0	0
chr1-74342614-74343972	Oligodendrocytes	Bergmann glia	38.8383	27.2806	1.4235	1.91036e-202	7.03148e-201
chr1-74371312-74372844	Pituitary cells	Cerebellum granule neurons	40.3983	36.6797	1.10135	4.71412e-85	3.54684e-84
chr1-74400921-74402120	Ependymal cells	Choroid plexus epithelial cells	31.0697	18.7864	1.65349	3.47767e-31	8.22421e-31
chr1-74407019-74407893	Microglia	Vascular leptomeningeal cells	22.5983	12.2278	1.84741	8.08261e-94	7.04905e-93
chr1-74414040-74416007	Microglia	Endothelial cells	44.9736	15.4001	2.9191	0	0
chr1-74425613-74426653	Ependymal cells	Bergmann glia	36.741	35.6709	1.02999	7.0192e-74	4.32811e-73
chr1-74430394-74432060	Endothelial cells	Vascular leptomeningeal cells	61.1655	54.2109	1.12826	8.5598e-229	4.21206e-227
chr1-74436299-74437767	Pituitary cells	Endothelial cells	49.4267	44.9636	1.09924	1.76347e-173	4.65126e-172
chr1-74476541-74479059	Striatal neurons 1	Hindbrain neurons 1	23.4343	22.0688	1.06185	1.70935e-129	2.55663e-128
chr1-74544480-74546220	Pituitary cells	Unipolar brush cells	65.3016	54.2962	1.20265	2.27557e-85	1.7211e-84
chr1-74581348-74582354	Astrocytes	Ependymal cells	24.054	23.294	1.03261	2.76857e-175	7.44732e-174
chr1-74625926-74627725	Pituitary cells	Cerebellum granule neurons	81.4266	47.989	1.69663	3.85214e-36	1.04497e-35
chr1-74639917-74641227	Ependymal cells	Pituitary cells	25.1572	22.4644	1.11982	2.80115e-23	5.18716e-23
chr1-74700443-74702298	Inferior olivary nucleus neurons	Bergmann glia	34.604	33.7968	1.02388	7.06455e-52	2.80064e-51
chr1-74751166-74754030	Oligodendrocytes	OB neurons 3	44.8296	36.3857	1.232	3.76312e-317	4.63404e-315
chr1-74811840-74812727	Inferior olivary nucleus neurons	Bergmann glia	21.4641	15.993	1.34188	2.62597e-54	1.0971e-53
chr1-74832026-74832962	Unipolar brush cells	Cortical projection neurons 3	40.8722	9.03933	4.5177	1.16239e-72	7.00562e-72
chr1-74842081-74843271	Ependymal cells	Unipolar brush cells	45.899	45.0094	1.01976	1.96475e-101	1.9434e-100
chr1-74845693-74847191	Inferior olivary nucleus neurons	Pituitary cells	28.9265	28.3003	1.02212	8.88618e-118	1.12884e-116
chr1-74855688-74856856	Striatal neurons 2	Hindbrain neurons 1	24.2223	23.8658	1.01493	1.01131e-22	1.83674e-22
chr1-74889330-74891004	Striatal neurons 2	OB neurons 1	45.69	33.432	1.36655	0	0
chr1-74893463-74895289	Unipolar brush cells	OB neurons 1	54.7937	50.9558	1.0753	7.18407e-234	3.72153e-232
chr1-74897447-74898370	Habenula neurons	Pituitary cells	31.3744	30.9396	1.01405	7.44579e-187	2.29433e-185
chr1-74931732-74933069	Pituitary cells	Hindbrain neurons 1	23.5672	14.1236	1.66817	1.71026e-34	4.43936e-34
chr1-74939555-74940613	Pituitary cells	Ependymal cells	40.0984	27.2867	1.46935	1.64522e-28	3.59629e-28
chr1-74974434-74975257	Ependymal cells	Choroid plexus epithelial cells	31.6384	18.3904	1.71999	2.08871e-42	6.65157e-42
chr1-75100798-75102133	Ependymal cells	Microglia	45.7523	40.1174	1.14043	5.32824e-113	6.31122e-112
chr1-75117756-75120355	Pituitary cells	Endothelial cells	71.6503	63.4457	1.1293	5.62014e-125	7.9007e-124
chr1-75144701-75146700	Pituitary cells	Ependymal cells	60.263	40.3081	1.49494	1.60093e-30	3.71336e-30
chr1-75155851-75157324	Ependymal cells	Unipolar brush cells	47.783	32.4945	1.47035	3.98146e-21	6.83899e-21
chr1-75168090-75169597	Cerebellum granule neurons	Oligodendrocytes	48.1386	40.7493	1.18129	2.33533e-44	7.79445e-44
chr1-75186905-75188025	Vascular leptomeningeal cells	Bergmann glia	27.5264	25.2023	1.09218	1.52637e-30	3.5429e-30
chr1-75190971-75191984	Bergmann glia	Astrocytes	29.1644	28.8412	1.0112	2.67686e-188	8.38989e-187
chr1-75194001-75196693	Cerebellum granule neurons	Pituitary cells	90.471	76.9919	1.17505	6.76699e-259	4.62671e-257
chr1-75212458-75214041	Cerebellum granule neurons	Pituitary cells	56.6302	52.1515	1.08586	4.59779e-87	3.58133e-86
chr1-75215832-75216736	Oligodendrocytes	Cortical projection neurons 3	34.9723	11.8288	2.9549	8.26447e-233	4.23026e-231
chr1-75220712-75221970	OB neurons 3	Oligodendrocytes	20.4239	19.6848	1.03753	8.42651e-40	2.51574e-39
chr1-75223820-75225175	Inferior olivary nucleus neurons	Oligodendrocytes	49.0968	40.9995	1.19745	3.65131e-180	1.0384e-178
chr1-75227857-75228721	Habenula neurons	Ependymal cells	30.085	22.8886	1.31427	3.55517e-71	2.08392e-70
chr1-75239313-75241884	Habenula neurons	Unipolar brush cells	55.4003	51.537	1.07495	0	0
chr1-75253748-75255361	Habenula neurons	Hindbrain neurons 1	25.5916	25.1331	1.01824	4.82454e-195	1.63272e-193
chr1-75265974-75267703	Striatal neurons 2	Habenula neurons	28.9561	26.6073	1.08824	1.33459e-162	3.08274e-161
chr1-75293166-75294909	Pituitary cells	Cerebellum granule neurons	85.8957	79.7891	1.07653	1.26889e-88	1.01427e-87
chr1-75346108-75347846	Cerebellum granule neurons	Unipolar brush cells	58.4346	20.9568	2.78748	0	0
chr1-75358003-75359780	Cerebellum granule neurons	Habenula neurons	56.6033	43.0401	1.31506	4.62553e-268	3.49668e-266
chr1-75364037-75365561	Cerebellum granule neurons	Striatal neurons 1	30.1986	20.1187	1.50077	5.96797e-140	1.02723e-138
chr1-75369388-75370718	Cerebellum granule neurons	Unipolar brush cells	28.4635	22.4298	1.26888	7.55221e-156	1.60416e-154
chr1-75375222-75377244	Choroid plexus epithelial cells	Astrocytes	47.4907	27.873	1.70357	1.60712e-138	2.70983e-137
chr1-75398692-75400185	Cerebellum granule neurons	Habenula neurons	22.7854	17.2966	1.31715	4.60789e-67	2.49468e-66
chr1-75412335-75413365	Pituitary cells	Striatal neurons 2	30.7753	15.3183	2.0084	2.44683e-10	2.8066e-10
chr1-75418827-75420740	Cerebellum granule neurons	OB neurons 2	52.7385	26.5243	1.98794	2.6054e-288	2.42939e-286
chr1-75421246-75422827	Cerebellum granule neurons	Pituitary cells	39.5245	30.4153	1.2994	8.59036e-193	2.84567e-191
chr1-75426867-75429069	Oligodendrocyte progenitor cells	Habenula neurons	45.0643	34.255	1.31546	3.9354e-249	2.41915e-247
chr1-75434094-75436456	Habenula neurons	Interneurons 2	36.9859	30.2941	1.22082	1.88608e-125	2.66831e-124
chr1-75453701-75457166	Pituitary cells	Cerebellum granule neurons	88.6281	87.5922	1.01182	4.66009e-158	1.0179e-156
chr1-75462988-75465019	Pituitary cells	Unipolar brush cells	58.9638	42.6425	1.38266	6.34527e-205	2.39836e-203
chr1-75481172-75483447	Striatal neurons 2	Cerebellum granule neurons	58.4179	52.4301	1.11418	6.56016e-283	5.80636e-281
chr1-75497572-75499133	Ependymal cells	Microglia	37.0844	30.2025	1.22778	4.20158e-41	1.2963e-40
chr1-75522351-75524407	Cerebellum granule neurons	Hindbrain neurons 2	38.1899	36.5908	1.04369	4.3987e-131	6.70921e-130
chr1-75532644-75533600	Unipolar brush cells	OB neurons 3	35.2466	17.6672	1.99447	1.50406e-126	2.15803e-125
chr1-75535423-75536605	Inferior olivary nucleus neurons	Ependymal cells	35.2664	28.2808	1.24692	6.55164e-57	2.89135e-56
chr1-75564609-75566514	Striatal neurons 1	Vascular leptomeningeal cells	28.3556	27.627	1.02636	2.0723e-206	7.97198e-205
chr1-75629075-75630921	Oligodendrocytes	Astrocytes	25.6243	18.8576	1.35865	1.28603e-86	9.94085e-86
chr1-75669385-75670424	Oligodendrocytes	Vascular leptomeningeal cells	31.4615	10.4734	3.00204	1.78411e-273	1.43182e-271
chr1-75912454-75913651	Inferior olivary nucleus neurons	Cerebellum interneurons	25.2023	10.6909	2.3561	1.94624e-81	1.37553e-80
chr1-76046819-76048166	Striatal neurons 1	Striatal neurons 2	21.8267	19.2468	1.13397	5.54758e-243	3.1828e-241
chr1-76051775-76053184	Oligodendrocytes	Oligodendrocyte progenitor cells	21.5919	8.51735	2.53325	6.13223e-150	1.20474e-148
chr1-76466081-76468378	Unipolar brush cells	Striatal neurons 2	22.2796	19.4279	1.14671	1.75681e-93	1.52383e-92
chr1-77051185-77052583	Unipolar brush cells	Cerebellum granule neurons	27.4402	15.8311	1.73285	2.18235e-106	2.3324e-105
chr1-77480319-77481103	Inferior olivary nucleus neurons	Choroid plexus epithelial cells	21.2339	13.1916	1.60919	2.37561e-124	3.31151e-123
chr1-77490010-77493364	Inferior olivary nucleus neurons	Oligodendrocytes	81.2288	66.8829	1.21446	5.84368e-263	4.16466e-261
chr1-77521278-77523661	Inferior olivary nucleus neurons	Striatal neurons 2	20.5404	19.216	1.06889	5.24793e-211	2.13636e-209
chr1-78145523-78146469	Bergmann glia	Ependymal cells	26.1152	13.7694	1.89597	1.60918e-178	4.487e-177
chr1-78165654-78166579	Bergmann glia	Oligodendrocyte progenitor cells	30.9261	7.78229	3.97009	1.87259e-174	4.99137e-173
chr1-78166831-78167825	Bergmann glia	Ependymal cells	29.9844	11.3355	2.64374	5.138e-205	1.94485e-203
chr1-78173037-78174106	Bergmann glia	Unipolar brush cells	37.4135	34.9485	1.07051	1.84361e-184	5.52752e-183
chr1-78192212-78194463	Endothelial cells	Hindbrain neurons 2	22.7558	19.7128	1.15429	7.82523e-74	4.82136e-73
chr1-78285796-78288565	Cerebellum granule neurons	Cerebellum interneurons	66.4575	49.281	1.34847	0	0
chr1-78348148-78349302	Cerebellum granule neurons	Choroid plexus epithelial cells	34.8918	30.2667	1.15276	6.17274e-315	7.40023e-313
chr1-78396163-78397517	Inferior olivary nucleus neurons	Striatal neurons 2	28.3912	26.0395	1.09028	3.57302e-40	1.07708e-39
chr1-78401971-78403884	Inferior olivary nucleus neurons	OB neurons 1	31.8138	24.2663	1.3109	2.7688e-150	5.46613e-149
chr1-78465236-78466333	Pituitary cells	Cerebellum granule neurons	36.1806	30.5364	1.18478	4.47939e-34	1.14979e-33
chr1-78513346-78515491	Striatal neurons 2	Oligodendrocytes	63.9184	57.4792	1.11201	1.3219e-196	4.56123e-195
chr1-78525198-78526636	Oligodendrocytes	Bergmann glia	20.6292	13.9323	1.48033	1.48138e-205	5.64067e-204
chr1-78544006-78545341	Pituitary cells	Astrocytes	23.9158	23.0857	1.03594	1.49103e-216	6.44246e-215
chr1-78546280-78547651	Striatal neurons 2	Pituitary cells	29.9038	12.9067	2.3159	6.76395e-101	6.63541e-100
chr1-78567162-78567741	Bergmann glia	Astrocytes	28.4973	27.2968	1.04396	0	0
chr1-78575007-78575766	Bergmann glia	Astrocytes	21.3962	15.989	1.33797	6.96883e-207	2.69581e-205
chr1-78635112-78637453	Astrocytes	Pituitary cells	62.2652	55.7404	1.11704	7.83788e-115	9.54942e-114
chr1-78665780-78666295	Ependymal cells	Interbrain and midbrain neurons 1	29.269	4.37594	6.67564	1.41472e-32	3.48499e-32
chr1-78677141-78677768	Ependymal cells	Striatal neurons 1	21.9556	7.03483	3.11798	1.18188e-46	4.16419e-46
chr1-78702112-78703991	Inferior olivary nucleus neurons	Pituitary cells	36.856	26.2863	1.40195	2.0128e-26	4.12639e-26
chr1-78722479-78723673	Oligodendrocytes	Habenula neurons	28.9095	22.9062	1.26197	1.57789e-187	4.90208e-186
chr1-78829261-78830978	Bergmann glia	Astrocytes	22.4684	17.7562	1.26523	3.16526e-171	8.1395e-170
chr1-79409535-79410989	Unipolar brush cells	Inferior olivary nucleus neurons	20.8541	20.7356	1.00571	4.00732e-94	3.51636e-93
chr1-79416313-79418102	Pituitary cells	Unipolar brush cells	35.7732	33.8261	1.05754	6.30053e-261	4.38812e-259
chr1-79435262-79436793	Unipolar brush cells	OB neurons 1	20.8163	12.8435	1.62028	3.01278e-102	3.0195e-101
chr1-79558286-79559908	Unipolar brush cells	Hindbrain neurons 1	29.4153	23.7626	1.23778	4.59382e-179	1.28897e-177
chr1-79616891-79618316	Inferior olivary nucleus neurons	OB neurons 3	22.917	12.4941	1.83356	2.92564e-50	1.11908e-49
chr1-79648833-79650177	Pituitary cells	Choroid plexus epithelial cells	26.7601	18.9259	1.41372	7.22491e-77	4.69786e-76
chr1-79687727-79690054	OB neurons 1	Striatal neurons 1	29.0833	29.0731	1.00035	5.40397e-206	2.06763e-204
chr1-79738374-79740036	Inferior olivary nucleus neurons	Habenula neurons	42.9301	37.5653	1.14277	2.99745e-29	6.6967e-29
chr1-79740115-79741092	Ependymal cells	Microglia	20.0746	13.0972	1.53233	1.80674e-46	6.33961e-46
chr1-79753156-79754341	Unipolar brush cells	Ependymal cells	25.8148	25.6762	1.0054	6.38639e-34	1.63235e-33
chr1-79800771-79803279	Microglia	Astrocytes	32.747	30.4854	1.07416	8.26087e-288	7.66286e-286
chr1-79835377-79836933	Pituitary cells	Microglia	21.2132	20.7242	1.02358	5.23888e-140	9.02698e-139
chr1-79838970-79839552	Oligodendrocyte progenitor cells	Astrocytes	22.8502	13.9423	1.63846	2.13573e-234	1.11161e-232
chr1-80010686-80012279	OB neurons 2	Interneurons 2	21.1527	5.79347	3.64656	2.13347e-76	1.3764e-75
chr1-80158289-80159223	Inferior olivary nucleus neurons	Vascular leptomeningeal cells	20.9434	7.09707	2.94824	4.82061e-14	6.32488e-14
chr1-80317132-80319257	Cerebellum granule neurons	Microglia	59.1575	52.4067	1.12879	2.38929e-101	2.36078e-100
chr1-80614443-80615462	Microglia	Oligodendrocyte progenitor cells	28.3948	18.2495	1.55561	1.2211e-308	1.37107e-306
chr1-80637110-80638601	Microglia	OB neurons 1	26.8714	13.319	2.01676	2.67052e-247	1.60902e-245
chr1-80642164-80643319	Microglia	Ependymal cells	27.2693	10.9729	2.48381	2.28172e-212	9.41716e-211
chr1-80686739-80688135	Oligodendrocyte progenitor cells	Oligodendrocytes	24.7439	20.4535	1.20966	8.21611e-194	2.74957e-192
chr1-80734657-80736618	Oligodendrocytes	OB neurons 1	49.6022	32.9316	1.50607	0	0
chr1-80800420-80802364	Oligodendrocytes	Striatal neurons 2	46.1811	12.5043	3.69108	0	0
chr1-80916599-80917862	Striatal neurons 2	Striatal neurons 1	25.8813	8.28356	3.12186	1.87809e-82	1.35125e-81
chr1-81053954-81056039	Unipolar brush cells	Cerebellum granule neurons	56.8087	50.335	1.12859	0	0
chr1-81156133-81158838	Cortical projection neurons 1	Cortical projection neurons 3	23.4066	21.8903	1.06923	1.28914e-231	6.52201e-230
chr1-81231728-81232229	Inferior olivary nucleus neurons	Habenula neurons	36.7579	3.54829	10.333	6.00204e-23	1.09925e-22
chr1-81570936-81572666	OB neurons 2	Inferior olivary nucleus neurons	28.4326	21.0958	1.34762	3.98112e-114	4.79665e-113
chr1-82220906-82221467	Ependymal cells	Choroid plexus epithelial cells	42.6905	12.8848	3.31145	9.1963e-90	7.49868e-89
chr1-82251345-82251846	Ependymal cells	Habenula neurons	21.8618	7.23914	3.01715	1.04907e-24	2.03516e-24
chr1-82260317-82262647	Bergmann glia	Astrocytes	50.8112	46.7606	1.08661	1.59538e-122	2.16649e-121
chr1-82267721-82269958	Cerebellum granule neurons	Bergmann glia	77.3304	73.3087	1.05485	2.74625e-245	1.61934e-243
chr1-82293718-82294992	Cerebellum interneurons	Bergmann glia	31.0318	30.6329	1.01302	7.84189e-45	2.64706e-44
chr1-82306987-82307833	Bergmann glia	Astrocytes	21.7279	5.55959	3.90297	7.09325e-138	1.18631e-136
chr1-82336042-82337189	OB neurons 3	Unipolar brush cells	31.1994	21.421	1.45627	5.00051e-82	3.57231e-81
chr1-82453658-82454993	Ependymal cells	Striatal neurons 2	42.8108	11.5718	3.69726	1.06066e-72	6.39794e-72
chr1-82531997-82532955	Ependymal cells	Habenula neurons	20.9485	9.33565	2.24259	1.15473e-20	1.95117e-20
chr1-82564178-82565368	Choroid plexus epithelial cells	Hindbrain neurons 2	27.9971	10.8844	2.57077	4.00889e-76	2.57372e-75
chr1-82701857-82703467	Oligodendrocytes	Endothelial cells	33.3723	33.2972	1.00226	4.08921e-57	1.8124e-56
chr1-82788935-82789821	Inferior olivary nucleus neurons	Purkinje neurons	30.8019	12.9406	2.37919	3.82855e-56	1.66275e-55
chr1-82809277-82810054	Oligodendrocyte progenitor cells	Vascular leptomeningeal cells	22.1154	5.2688	4.19137	4.92986e-173	1.29246e-171
chr1-82816587-82818112	Unipolar brush cells	Striatal neurons 2	30.2802	29.8409	1.01472	1.47132e-38	4.25411e-38
chr1-82951636-82952526	Endothelial cells	Purkinje neurons	21.5804	2.05737	10.4434	3.7498e-110	4.25375e-109
chr1-82997978-82998710	Endothelial cells	Interbrain and midbrain neurons 2	21.2439	1.91673	11.0311	9.85351e-107	1.05963e-105
chr1-83015025-83016582	Endothelial cells	Ependymal cells	22.0308	19.7751	1.11401	1.16788e-59	5.45271e-59
chr1-83053152-83054363	Ependymal cells	Choroid plexus epithelial cells	23.0993	10.3383	2.23315	1.48877e-21	2.5956e-21
chr1-83225836-83226463	Cerebellum granule neurons	Unipolar brush cells	23.4869	3.87617	6.04629	8.27582e-216	3.55056e-214
chr1-83254343-83255884	Cerebellum granule neurons	Dentate gyrus neurons	22.3351	21.6596	1.03117	4.55022e-210	1.83106e-208
chr1-83273432-83274681	Cerebellum granule neurons	Unipolar brush cells	25.5712	11.5431	2.21422	1.08988e-213	4.56018e-212
chr1-83383835-83386261	Cerebellum granule neurons	Pituitary cells	69.2845	48.9832	1.41437	0	0
chr1-83482571-83483886	Cerebellum granule neurons	Unipolar brush cells	27.4551	25.7168	1.06757	6.54129e-257	4.37471e-255
chr1-84034392-84035446	Inferior olivary nucleus neurons	Hindbrain neurons 1	23.8303	10.8932	2.18654	1.06748e-34	2.78672e-34
chr1-84063938-84065635	Striatal neurons 2	Ependymal cells	20.9627	11.7429	1.78448	1.65236e-87	1.29724e-86
chr1-84132806-84133761	Oligodendrocyte progenitor cells	Inferior olivary nucleus neurons	24.7551	16.8404	1.4697	2.0073e-161	4.57352e-160
chr1-84219101-84219915	Ependymal cells	Microglia	26.132	15.7324	1.66061	1.07933e-112	1.27203e-111
chr1-84228467-84229337	Microglia	Cortical projection neurons 3	22.3801	6.05262	3.69313	3.336e-155	7.03105e-154
chr1-84261987-84262971	Unipolar brush cells	Ependymal cells	23.6031	22.6094	1.04393	2.61402e-66	1.39477e-65
chr1-84363808-84365774	Inferior olivary nucleus neurons	Unipolar brush cells	32.8593	28.2767	1.16201	2.90321e-165	6.9259e-164
chr1-84405082-84406779	Unipolar brush cells	Cortical projection neurons 3	36.4988	21.4207	1.70357	4.04477e-128	5.93473e-127
chr1-84469276-84470381	Striatal neurons 2	Hindbrain neurons 1	20.7712	9.4034	2.20762	1.06353e-87	8.37411e-87
chr1-84538977-84540372	OB neurons 3	Purkinje neurons	22.7245	20.9946	1.08236	2.03996e-125	2.88372e-124
chr1-84598626-84600017	Ependymal cells	Cortical projection neurons 3	23.9969	18.1729	1.3203	3.24752e-138	5.45333e-137
chr1-84672069-84674311	Hindbrain neurons 1	Unipolar brush cells	58.0685	55.1288	1.05331	0	0
chr1-84686761-84688623	Hindbrain neurons 1	OB neurons 3	32.4539	26.3657	1.23083	3.52566e-145	6.50748e-144
chr1-84816201-84818212	Microglia	Striatal neurons 2	52.6851	52.3344	1.0067	1.53324e-66	8.21876e-66
chr1-84859162-84859783	OB neurons 1	Cortical projection neurons 3	25.6332	10.5239	2.43434	4.2251e-254	2.74048e-252
chr1-84911096-84913848	Cerebellum granule neurons	OB neurons 1	40.7259	39.0733	1.04228	6.45242e-159	1.42238e-157
chr1-85223879-85225299	Interbrain and midbrain neurons 1	Vascular leptomeningeal cells	22.5804	21.3561	1.0573	6.55222e-94	5.72582e-93
chr1-85630813-85631730	Microglia	OB neurons 3	27.3235	9.34295	2.92244	1.91939e-168	4.77006e-167
chr1-85679139-85680269	Microglia	Choroid plexus epithelial cells	26.4086	5.75744	4.58064	6.71959e-205	2.539e-203
chr1-85720562-85722684	Microglia	Striatal neurons 2	34.2518	33.3907	1.02578	4.30212e-20	7.11741e-20
chr1-85767981-85769449	Microglia	Ependymal cells	21.4816	12.3368	1.74066	6.10951e-100	5.89891e-99
chr1-85773747-85774619	Ependymal cells	Striatal neurons 1	23.942	8.68679	2.75412	1.10509e-64	5.70873e-64
chr1-85821685-85823686	Inferior olivary nucleus neurons	Ependymal cells	64.3707	57.8555	1.11259	1.25721e-48	4.63248e-48
chr1-85826173-85827407	Striatal neurons 2	OB neurons 1	27.4361	20.1418	1.36197	2.66826e-70	1.53828e-69
chr1-85844408-85845784	Striatal neurons 2	Striatal neurons 1	25.7956	19.8386	1.30012	1.74264e-180	4.97884e-179
chr1-85849361-85850855	Bergmann glia	Ependymal cells	39.9048	33.3443	1.19669	0	0
chr1-85855508-85857293	Bergmann glia	Ependymal cells	45.0942	34.9586	1.28985	1.27633e-318	1.59307e-316
chr1-85860874-85862351	Ependymal cells	Vascular leptomeningeal cells	22.9197	22.796	1.00543	1.10206e-115	1.36037e-114
chr1-85885862-85886512	Inferior olivary nucleus neurons	Habenula neurons	21.7912	18.5277	1.17604	1.59179e-143	2.87695e-142
chr1-85892957-85893974	Striatal neurons 2	Striatal neurons 1	21.8666	12.2119	1.78995	2.49524e-97	2.3068e-96
chr1-85927149-85928359	Striatal neurons 2	Striatal neurons 1	50.0622	23.0675	2.16974	2.02404e-252	1.28945e-250
chr1-85945798-85946777	Bergmann glia	Astrocytes	27.7183	27.4439	1.00999	3.95584e-195	1.34047e-193
chr1-85959831-85960512	Astrocytes	Bergmann glia	28.3779	23.2197	1.22205	9.48377e-257	6.33014e-255
chr1-85965835-85967465	Unipolar brush cells	Ependymal cells	33.2474	27.622	1.20358	1.98668e-106	2.12469e-105
chr1-85972670-85973265	Ependymal cells	Cortical projection neurons 2	20.6057	5.92896	3.47126	5.34082e-43	1.72562e-42
chr1-85973345-85975189	Ependymal cells	Astrocytes	66.6919	39.7156	1.67906	5.27178e-241	2.96059e-239
chr1-85980837-85981975	Astrocytes	Oligodendrocyte progenitor cells	27.972	25.2578	1.10742	0	0
chr1-85986637-85987642	Pituitary cells	Cerebellum granule neurons	25.6083	16.5907	1.5432	3.71433e-47	1.32441e-46
chr1-85991822-85992979	Unipolar brush cells	Cerebellum granule neurons	32.2011	30.1617	1.06759	9.32694e-39	2.71121e-38
chr1-86081638-86082751	Inferior olivary nucleus neurons	Pituitary cells	33.3256	26.1882	1.27244	1.08048e-11	1.29764e-11
chr1-86106143-86107391	Cerebellum granule neurons	Unipolar brush cells	38.1913	36.3337	1.05111	2.72003e-156	5.81393e-155
chr1-86141750-86142798	Microglia	Habenula neurons	24.3102	14.2611	1.70416	2.58356e-99	2.46731e-98
chr1-86230587-86232160	Habenula neurons	Pituitary cells	38.6109	32.3665	1.19287	1.95963e-122	2.65648e-121
chr1-86286208-86287987	Striatal neurons 2	Pituitary cells	68.944	66.3764	1.03868	3.98493e-79	2.70331e-78
chr1-86348633-86349529	Choroid plexus epithelial cells	Habenula neurons	22.8453	12.9465	1.764	9.29191e-34	2.36455e-33
chr1-86357602-86358124	Ependymal cells	Choroid plexus epithelial cells	25.2638	9.33591	2.70426	9.10976e-18	1.38041e-17
chr1-86361666-86363694	Bergmann glia	Oligodendrocytes	94.1339	73.515	1.28043	7.81528e-290	7.41548e-288
chr1-86367530-86368695	Pituitary cells	Endothelial cells	32.5275	28.0032	1.16151	1.56015e-50	6.00577e-50
chr1-86369001-86371043	Cerebellum granule neurons	Unipolar brush cells	69.0332	62.9951	1.09583	1.00627e-227	4.90544e-226
chr1-86398076-86399052	Inferior olivary nucleus neurons	Endothelial cells	38.2671	27.5052	1.39113	5.62375e-133	8.80698e-132
chr1-86399639-86400806	Endothelial cells	Cerebellum granule neurons	20.6705	19.2738	1.07243	1.46909e-92	1.2554e-91
chr1-86414860-86416050	Ependymal cells	Cerebellum granule neurons	60.3495	59.7685	1.00972	5.06004e-110	5.72938e-109
chr1-86428898-86430064	Ependymal cells	Cerebellum granule neurons	28.4278	28.2539	1.00615	4.2407e-65	2.20979e-64
chr1-86431440-86432546	Oligodendrocytes	Pituitary cells	58.3447	51.1738	1.1401	3.76165e-155	7.92325e-154
chr1-86433152-86433653	Oligodendrocytes	Vascular leptomeningeal cells	22.2935	6.05268	3.67882	6.09831e-151	1.21344e-149
chr1-86435482-86435983	Oligodendrocytes	Oligodendrocyte progenitor cells	20.0481	4.5114	4.43626	6.27544e-151	1.24853e-149
chr1-86437028-86437564	Oligodendrocytes	Microglia	21.5795	14.8188	1.45592	1.20043e-141	2.11168e-140
chr1-86449551-86450598	Habenula neurons	Choroid plexus epithelial cells	21.8912	19.2731	1.13577	3.32792e-38	9.5338e-38
chr1-86452482-86455001	Oligodendrocytes	Cerebellum granule neurons	117.74	116.064	1.01444	1.55029e-293	1.50846e-291
chr1-86455467-86456770	Pituitary cells	Unipolar brush cells	58.1265	45.2379	1.28484	1.18772e-53	4.89133e-53
chr1-86477984-86478767	Pituitary cells	Striatal neurons 1	22.4978	8.60627	2.61225	1.08225e-55	4.65515e-55
chr1-86493203-86493737	Ependymal cells	Inferior olivary nucleus neurons	23.9818	9.38122	2.55471	1.57548e-20	2.64933e-20
chr1-86509385-86510861	Pituitary cells	Oligodendrocytes	49.9483	33.0074	1.51309	2.54841e-39	7.51938e-39
chr1-86514550-86515448	Inferior olivary nucleus neurons	Pituitary cells	28.9123	16.5581	1.74567	5.04282e-10	5.72374e-10
chr1-86597090-86599001	Ependymal cells	Hindbrain neurons 1	52.0615	45.1598	1.1528	3.13163e-166	7.56749e-165
chr1-86630980-86632334	Inferior olivary nucleus neurons	Ependymal cells	32.9283	32.5879	1.01044	5.79073e-38	1.64856e-37
chr1-86633169-86633670	Oligodendrocytes	Ependymal cells	21.6794	16.1726	1.34029	1.958e-174	5.21738e-173
chr1-86930194-86931021	Inferior olivary nucleus neurons	Oligodendrocytes	23.5215	6.96621	3.37312	6.63613e-35	1.74184e-34
chr1-86960172-86960964	Unipolar brush cells	Cerebellum granule neurons	23.4788	13.7001	1.71325	1.4221e-99	1.3649e-98
chr1-87083343-87084351	Pituitary cells	Inferior olivary nucleus neurons	30.0933	18.2314	1.65028	2.79608e-84	2.07611e-83
chr1-87092103-87092910	Pituitary cells	OB neurons 3	21.9631	9.24019	2.37542	2.61848e-35	6.94807e-35
chr1-87140980-87142464	Microglia	Ependymal cells	36.8896	29.5986	1.24625	2.4085e-49	9.02306e-49
chr1-87191495-87193354	Oligodendrocytes	Bergmann glia	35.8282	31.2552	1.14627	6.29599e-260	4.34401e-258
chr1-87201113-87201984	Oligodendrocytes	Bergmann glia	34.4097	31.4511	1.09404	0	0
chr1-87214743-87215741	Oligodendrocytes	Ependymal cells	21.5378	13.6603	1.57625	1.65848e-190	5.34698e-189
chr1-87254359-87255790	Ependymal cells	Pituitary cells	54.1322	48.3439	1.11971	3.29827e-71	1.9344e-70
chr1-87402699-87403738	Striatal neurons 1	Striatal neurons 2	27.1076	19.3461	1.40098	8.87109e-156	1.88183e-154
chr1-87421102-87422102	Astrocytes	Inferior olivary nucleus neurons	22.4044	10.5971	2.11314	1.14151e-153	2.35935e-152
chr1-87436710-87438981	Striatal neurons 2	Astrocytes	49.3016	43.5917	1.13096	1.04869e-262	7.45193e-261
chr1-87447705-87449697	Striatal neurons 1	Astrocytes	25.971	22.1593	1.17194	1.49881e-215	6.40848e-214
chr1-87510505-87511896	Ependymal cells	Choroid plexus epithelial cells	20.8316	17.1448	1.21491	1.20017e-75	7.64375e-75
chr1-87521232-87522931	Unipolar brush cells	Cortical projection neurons 2	22.2855	19.3452	1.15192	1.09071e-143	1.97605e-142
chr1-87547828-87550188	Microglia	Endothelial cells	69.8553	15.4784	4.51083	0	0
chr1-87554054-87554555	Microglia	Inferior olivary nucleus neurons	23.4615	13.4625	1.74218	6.52348e-236	3.45839e-234
chr1-87567968-87568469	Microglia	Interbrain and midbrain neurons 1	24.3924	3.84975	6.32228	7.24887e-248	4.38696e-246
chr1-87578453-87578954	Microglia	Ependymal cells	23.8809	9.1223	2.61608	1.01309e-273	8.14973e-272
chr1-87585388-87586174	Microglia	Habenula neurons	31.8049	4.68653	6.77413	1.59436e-313	1.87439e-311
chr1-87586897-87587778	Microglia	Cortical projection neurons 1	22.7296	6.0905	3.72749	2.05492e-224	9.664e-223
chr1-87613920-87614529	Inferior olivary nucleus neurons	OB neurons 2	22.4385	5.19179	4.31553	1.44843e-39	4.2994e-39
chr1-87636448-87638466	Striatal neurons 1	Striatal neurons 2	28.3455	24.6847	1.14824	9.19995e-207	3.55444e-205
chr1-87648749-87650377	Striatal neurons 1	Striatal neurons 2	21.5405	16.0012	1.34597	3.46501e-96	3.14659e-95
chr1-87660208-87661791	Ependymal cells	Striatal neurons 1	23.0398	19.4479	1.1846	3.15281e-179	8.8625e-178
chr1-87683076-87684477	Inferior olivary nucleus neurons	Pituitary cells	32.1511	30.3755	1.05843	9.80717e-35	2.56244e-34
chr1-87713051-87714448	Oligodendrocytes	Inferior olivary nucleus neurons	30.0414	18.6246	1.61267	4.14348e-164	9.7458e-163
chr1-87740409-87741963	Interneurons 2	Dentate gyrus neurons	24.3332	22.4197	1.08531	9.08558e-260	6.26363e-258
chr1-87755727-87756444	Microglia	Interneurons 1	22.5989	4.09231	5.51125	8.61941e-195	2.91061e-193
chr1-87756905-87757847	Microglia	Ependymal cells	21.8503	6.80305	3.2086	5.77613e-183	1.70133e-181
chr1-87775896-87777502	Microglia	OB neurons 1	29.6758	27.8882	1.06408	1.01372e-286	9.30432e-285
chr1-87780421-87783122	Cerebellum granule neurons	Microglia	83.2348	54.1323	1.53752	2.92167e-228	1.43064e-226
chr1-87819279-87820915	Oligodendrocytes	Interbrain and midbrain neurons 1	24.5199	11.9903	2.04411	3.3626e-114	4.05603e-113
chr1-87860672-87861198	Inferior olivary nucleus neurons	Interneurons 1	21.7354	5.41777	4.00631	1.16662e-29	2.63819e-29
chr1-87862739-87864702	Microglia	Cortical projection neurons 1	20.3449	17.3434	1.17296	9.02267e-81	6.3013e-80
chr1-87935329-87936972	Habenula neurons	Hindbrain neurons 1	23.2182	23.1999	1.00079	1.15052e-17	1.7369e-17
chr1-88021660-88023057	Microglia	Inferior olivary nucleus neurons	33.6693	10.8677	3.09618	7.7349e-314	9.14084e-312
chr1-88061284-88062532	Astrocytes	Ependymal cells	20.8574	14.679	1.42061	3.73883e-181	1.07827e-179
chr1-88139996-88141442	Interbrain and midbrain neurons 1	Endothelial cells	29.617	20.0999	1.47326	1.18107e-100	1.15426e-99
chr1-88154256-88155252	Microglia	Ependymal cells	33.078	11.3985	2.9003	5.16905e-224	2.41989e-222
chr1-88182546-88184651	Hindbrain neurons 1	Hindbrain neurons 2	59.6835	48.4165	1.23266	2.66543e-215	1.13552e-213
chr1-88188238-88188760	Hindbrain neurons 1	Hindbrain neurons 2	32.7964	16.7909	1.95266	1.07534e-70	6.24864e-70
chr1-88204419-88205599	Inferior olivary nucleus neurons	Pituitary cells	39.0705	35.316	1.10628	2.57779e-24	4.93824e-24
chr1-88276115-88276928	Cerebellum interneurons	Cerebellum granule neurons	20.7465	20.0136	1.03661	2.64442e-293	2.5672e-291
chr1-88284251-88284762	Cerebellum interneurons	Cerebellum granule neurons	20.8727	12.8876	1.61911	4.44769e-244	2.59202e-242
chr1-88285082-88286353	Cerebellum granule neurons	Cerebellum interneurons	44.0615	29.3944	1.49881	0	0
chr1-88503006-88504353	Microglia	Interbrain and midbrain neurons 1	30.0369	5.76679	5.20132	5.24293e-291	5.00687e-289
chr1-88514307-88515530	Microglia	Interneurons 2	45.8693	8.84337	5.18212	0	0
chr1-88567137-88568034	Ependymal cells	Hindbrain neurons 2	20.4975	8.55427	2.39454	1.13612e-49	4.28753e-49
chr1-88628580-88630480	Microglia	Cerebellum granule neurons	61.2417	48.8258	1.25424	9.21518e-316	1.1146e-313
chr1-88633076-88634460	Inferior olivary nucleus neurons	Cerebellum interneurons	31.0559	23.1554	1.34105	5.44715e-68	3.00267e-67
chr1-88684286-88686004	OB neurons 2	Cortical projection neurons 3	27.8994	13.9876	1.99387	5.14553e-94	4.50558e-93
chr1-88766510-88768530	Oligodendrocyte progenitor cells	Oligodendrocytes	31.3513	27.5508	1.13789	2.93054e-281	2.55718e-279
chr1-88837309-88838330	Striatal neurons 2	Striatal neurons 1	20.9757	4.91282	4.26295	7.81341e-54	3.23119e-53
chr1-88853127-88853628	Habenula neurons	OB neurons 2	24.6425	3.55938	6.90667	1.15896e-37	3.27208e-37
chr1-88997099-88999159	Oligodendrocyte progenitor cells	Endothelial cells	52.9093	51.6291	1.02479	1.51859e-168	3.7809e-167
chr1-89063597-89064548	Oligodendrocyte progenitor cells	Endothelial cells	25.4245	15.9706	1.59159	2.21179e-195	7.51658e-194
chr1-89064810-89065311	Oligodendrocyte progenitor cells	OB neurons 3	31.11	4.43016	7.00877	1.87604e-304	2.02419e-302
chr1-89098301-89099606	Oligodendrocyte progenitor cells	Dentate gyrus neurons	34.5478	6.68673	5.1604	4.04609e-283	3.58771e-281
chr1-89162575-89163542	Inferior olivary nucleus neurons	Pituitary cells	22.9279	10.605	2.1609	2.30579e-22	4.13534e-22
chr1-89172249-89173691	Inferior olivary nucleus neurons	Striatal neurons 1	21.4673	9.26465	2.3157	3.90228e-44	1.29549e-43
chr1-89229920-89231212	OB neurons 2	Endothelial cells	20.7529	14.9004	1.39251	2.0398e-84	1.51849e-83
chr1-89259836-89261102	OB neurons 2	Habenula neurons	23.7232	10.5856	2.23992	1.57681e-105	1.66502e-104
chr1-89328233-89328897	Oligodendrocytes	Bergmann glia	22.8791	22.0525	1.03747	0	0
chr1-89357898-89358700	Oligodendrocytes	Ependymal cells	25.7661	7.18437	3.58282	4.76107e-252	3.00944e-250
chr1-89381335-89384588	Oligodendrocytes	Cerebellum granule neurons	91.3931	75.5604	1.20951	4.51583e-267	3.36731e-265
chr1-89453151-89454104	Cerebellum granule neurons	Inferior olivary nucleus neurons	27.4117	23.518	1.16549	2.66079e-107	2.8875e-106
chr1-89504520-89505269	Striatal neurons 2	Cerebellum granule neurons	24.5719	23.0326	1.0668	6.24206e-73	3.77993e-72
chr1-89507598-89509927	Cerebellum granule neurons	Oligodendrocytes	56.5439	52.7957	1.07098	8.55989e-180	2.42139e-178
chr1-89514945-89515446	Oligodendrocytes	Pituitary cells	24.0764	4.69916	5.11479	2.32816e-191	7.58737e-190
chr1-89518462-89519152	Unipolar brush cells	Hindbrain neurons 2	20.7675	7.54349	2.75072	2.72772e-37	7.62564e-37
chr1-89522253-89523515	Unipolar brush cells	Inferior olivary nucleus neurons	21.1867	14.3941	1.47157	2.38147e-40	7.21207e-40
chr1-89526598-89528696	Inferior olivary nucleus neurons	Unipolar brush cells	38.7863	25.7171	1.50799	5.11964e-143	9.17598e-142
chr1-89534202-89535780	Oligodendrocytes	Inferior olivary nucleus neurons	27.657	21.8467	1.26583	4.11257e-114	4.95433e-113
chr1-89549661-89551373	Unipolar brush cells	Cerebellum granule neurons	50.0461	32.2311	1.55256	7.17607e-231	3.59996e-229
chr1-89604090-89604963	Inferior olivary nucleus neurons	Pituitary cells	21.3101	10.5398	2.0209	1.17284e-50	4.52725e-50
chr1-89616098-89617847	Pituitary cells	Hindbrain neurons 2	25.9753	16.0109	1.62196	2.89534e-60	1.36924e-59
chr1-89708340-89710320	Pituitary cells	Cerebellum interneurons	31.082	15.4232	2.01461	4.00709e-93	3.45752e-92
chr1-89895314-89897293	Hindbrain neurons 2	Interbrain and midbrain neurons 2	21.7794	19.9269	1.09292	2.94908e-129	4.39614e-128
chr1-90129795-90130312	Ependymal cells	Choroid plexus epithelial cells	20.0917	10.0532	1.99755	1.78903e-90	1.47566e-89
chr1-90131420-90133480	Ependymal cells	Striatal neurons 2	42.4007	37.2642	1.1378	1.67569e-175	4.52078e-174
chr1-90135329-90137215	Striatal neurons 2	Endothelial cells	32.2079	25.5413	1.26091	1.9816e-128	2.91912e-127
chr1-90186106-90186607	Ependymal cells	Cortical projection neurons 3	31.0831	4.8923	6.34256	4.90074e-24	9.30543e-24
chr1-90202973-90204391	Cortical projection neurons 2	Cortical projection neurons 3	21.944	10.945	2.00401	5.93144e-178	1.64326e-176
chr1-90210566-90213726	Dentate gyrus neurons	Choroid plexus epithelial cells	28.5903	22.7388	1.25722	2.67844e-176	7.28736e-175
chr1-90262613-90263234	Ependymal cells	Oligodendrocyte progenitor cells	24.9905	7.08933	3.52153	3.5099e-43	1.13903e-42
chr1-90515490-90516559	Ependymal cells	Striatal neurons 2	24.1838	17.3131	1.39662	1.15184e-19	1.87653e-19
chr1-90530548-90531457	Cerebellum granule neurons	OB neurons 2	22.9815	22.9502	1.00136	1.49422e-47	5.37384e-47
chr1-90578318-90579951	Microglia	Purkinje neurons	32.345	12.1567	2.65932	1.17836e-170	3.00967e-169
chr1-90584139-90585823	Microglia	Inferior olivary nucleus neurons	20.3694	8.46079	2.40585	9.96478e-173	2.60362e-171
chr1-90657153-90657654	Pituitary cells	Hindbrain neurons 2	20.2913	9.05626	2.23921	4.98164e-30	1.1385e-29
chr1-90660424-90661192	Inferior olivary nucleus neurons	Hindbrain neurons 2	24.7839	12.1568	2.03784	1.22274e-29	2.76335e-29
chr1-90842496-90843797	Microglia	Endothelial cells	24.8995	14.9225	1.66814	1.6138e-247	9.74229e-246
chr1-90900615-90901684	Oligodendrocyte progenitor cells	Pituitary cells	23.0954	21.404	1.07899	2.79397e-70	1.6101e-69
chr1-90902202-90903268	Oligodendrocyte progenitor cells	Ependymal cells	25.885	22.6286	1.14384	1.22102e-212	5.05537e-211
chr1-90907707-90909399	OB neurons 3	Interneurons 1	22.7806	15.9691	1.42627	5.63343e-139	9.56474e-138
chr1-90925764-90927473	Inferior olivary nucleus neurons	Oligodendrocyte progenitor cells	35.3602	25.6821	1.37669	2.58496e-83	1.88744e-82
chr1-90949801-90951452	Cortical projection neurons 3	OB neurons 3	24.7531	16.5792	1.49273	2.33335e-145	4.31685e-144
chr1-90979094-90979662	Inferior olivary nucleus neurons	Habenula neurons	23.2787	5.19564	4.47375	7.41593e-28	1.58999e-27
chr1-90979937-90981993	Microglia	Endothelial cells	59.9992	29.2247	2.05267	2.19353e-295	2.16912e-293
chr1-91026262-91027095	Ependymal cells	Pituitary cells	30.158	9.63184	3.12887	5.43092e-39	1.58815e-38
chr1-91106689-91110208	Striatal neurons 2	Oligodendrocyte progenitor cells	68.7997	57.0119	1.20672	0	0
chr1-91134448-91135323	Striatal neurons 2	Unipolar brush cells	20.441	15.0268	1.36006	9.43597e-102	9.38752e-101
chr1-91136913-91138009	Bergmann glia	Astrocytes	48.7656	41.44	1.17673	0	0
chr1-91138733-91139892	Striatal neurons 2	Astrocytes	20.8556	18.1053	1.15182	4.12282e-115	5.04517e-114
chr1-91143618-91145179	Bergmann glia	Unipolar brush cells	21.4115	16.4712	1.29975	6.05562e-134	9.62297e-133
chr1-91177209-91178963	Unipolar brush cells	Cerebellum granule neurons	53.2531	36.2136	1.4704	7.93132e-39	2.30945e-38
chr1-91225359-91226280	Pituitary cells	Cerebellum granule neurons	35.3258	31.7516	1.11253	1.06694e-52	4.30669e-52
chr1-91293776-91294969	Pituitary cells	OB neurons 3	21.9977	20.1903	1.08947	5.82589e-22	1.03008e-21
chr1-91325539-91327299	Unipolar brush cells	Cerebellum granule neurons	44.1407	36.4387	1.21131	6.6902e-45	2.26178e-44
chr1-91339975-91341393	Pituitary cells	OB neurons 2	36.9662	30.7318	1.2028	3.53702e-60	1.66963e-59
chr1-91363922-91364748	Endothelial cells	Pituitary cells	21.416	19.8459	1.07907	7.8191e-214	3.27725e-212
chr1-91373607-91374766	Choroid plexus epithelial cells	Vascular leptomeningeal cells	22.3684	21.2377	1.05322	9.39306e-114	1.12546e-112
chr1-91383257-91384662	Astrocytes	Choroid plexus epithelial cells	32.9771	27.0744	1.21794	4.94591e-190	1.58569e-188
chr1-91385346-91387741	Bergmann glia	Cerebellum granule neurons	62.8544	59.0551	1.06432	6.88504e-63	3.43022e-62
chr1-91421567-91422934	Cerebellum granule neurons	Hindbrain neurons 1	25.6937	22.551	1.1393	2.01882e-23	3.75616e-23
chr1-91467445-91468969	Inferior olivary nucleus neurons	Bergmann glia	47.0655	36.7082	1.28207	8.26587e-55	3.49073e-54
chr1-91847007-91848696	Ependymal cells	OB neurons 1	21.3868	21.2316	1.00731	1.54346e-168	3.84226e-167
chr1-92027150-92028721	Astrocytes	Bergmann glia	57.3413	35.6895	1.6065	0	0
chr1-92058014-92058735	Astrocytes	Choroid plexus epithelial cells	26.2732	11.9005	2.20673	3.3652e-171	8.65035e-170
chr1-92070457-92071806	Ependymal cells	Interneurons 1	24.6096	11.5872	2.1229	7.74647e-56	3.34121e-55
chr1-92106082-92107645	Ependymal cells	Pituitary cells	41.1158	26.1232	1.5737	4.48102e-32	1.08824e-31
chr1-92107791-92108921	Pituitary cells	Unipolar brush cells	67.2823	64.5107	1.04296	2.59038e-125	3.65663e-124
chr1-92122999-92124204	Ependymal cells	OB neurons 2	23.2382	18.8806	1.23068	4.88414e-96	4.42549e-95
chr1-92142398-92144793	Oligodendrocytes	Choroid plexus epithelial cells	35.5515	26.7009	1.33135	1.88027e-252	1.19831e-250
chr1-92151501-92152910	OB neurons 1	OB neurons 2	38.5458	37.1037	1.03886	0	0
chr1-92243417-92244264	OB neurons 1	OB neurons 2	21.43	7.84635	2.729	1.92071e-180	5.48298e-179
chr1-92298838-92300873	OB neurons 1	Habenula neurons	23.1638	20.7181	1.11799	8.06708e-147	1.5212e-145
chr1-92312050-92312551	Inferior olivary nucleus neurons	Vascular leptomeningeal cells	20.8174	4.52959	4.58795	8.55916e-29	1.88683e-28
chr1-92365258-92366597	Ependymal cells	Astrocytes	39.3658	31.8624	1.23542	1.04256e-184	3.13661e-183
chr1-92401025-92402444	Cerebellum granule neurons	Striatal neurons 2	33.4472	29.1185	1.14861	7.76059e-62	3.78471e-61
chr1-92568777-92569998	Pituitary cells	Microglia	25.7135	21.6319	1.1886	1.32786e-25	2.65162e-25
chr1-92575259-92576939	Oligodendrocytes	Oligodendrocyte progenitor cells	23.4775	21.5581	1.08899	1.08086e-74	6.76109e-74
chr1-92626451-92627325	Striatal neurons 2	Striatal neurons 1	24.7158	11.8021	2.09326	3.45551e-88	2.74211e-87
chr1-92648170-92649306	Oligodendrocytes	Hindbrain neurons 2	23.3675	12.7849	1.8271	2.88106e-150	5.68611e-149
chr1-92758713-92760883	Oligodendrocytes	Cerebellum granule neurons	51.2429	48.6406	1.05349	3.00674e-169	7.55466e-168
chr1-92775551-92778132	Inferior olivary nucleus neurons	Interneurons 2	37.0399	34.0331	1.08832	5.18414e-269	3.96214e-267
chr1-92806780-92807759	Ependymal cells	Cerebellum granule neurons	34.8026	33.9545	1.02497	1.87763e-267	1.4075e-265
chr1-92834417-92835478	Cerebellum granule neurons	Habenula neurons	40.6034	38.9637	1.04207	9.70221e-69	5.42413e-68
chr1-92837912-92840455	Cerebellum granule neurons	Habenula neurons	48.4373	47.9306	1.01057	1.58758e-39	4.70776e-39
chr1-92861798-92863027	Pituitary cells	Cerebellum granule neurons	52.9678	47.9259	1.10518	1.61559e-63	8.14763e-63
chr1-92899768-92901042	Microglia	Ependymal cells	31.3122	13.7659	2.27369	3.68868e-222	1.68984e-220
chr1-92938346-92939015	Ependymal cells	Purkinje neurons	21.6757	5.85888	3.69503	3.93028e-12	4.79769e-12
chr1-93007311-93007945	Inferior olivary nucleus neurons	Astrocytes	27.6312	19.0739	1.44841	2.63203e-115	3.22982e-114
chr1-93010963-93012120	Cerebellum interneurons	Cerebellum granule neurons	24.406	20.2223	1.20678	1.31036e-102	1.32138e-101
chr1-93027921-93030005	Oligodendrocytes	OB neurons 2	64.3948	58.7841	1.09543	4.15508e-221	1.8827e-219
chr1-93042301-93043693	Inferior olivary nucleus neurons	Pituitary cells	33.7021	23.3013	1.44617	1.34277e-32	3.30989e-32
chr1-93104056-93104913	Ependymal cells	Vascular leptomeningeal cells	25.0071	15.1356	1.65178	1.45059e-102	1.46149e-101
chr1-93111653-93112637	Ependymal cells	Bergmann glia	40.7361	34.6246	1.17646	0	0
chr1-93137900-93138489	Ependymal cells	Vascular leptomeningeal cells	25.1364	15.4949	1.62184	1.45085e-162	3.34924e-161
chr1-93163108-93164649	Ependymal cells	Bergmann glia	54.8003	50.0625	1.09462	7.90323e-268	5.95328e-266
chr1-93233050-93234111	Ependymal cells	Unipolar brush cells	25.0281	19.0908	1.31084	1.22828e-18	1.92451e-18
chr1-93270301-93271611	Cerebellum granule neurons	Unipolar brush cells	50.8717	49.5588	1.02649	2.27029e-65	1.18915e-64
chr1-93337872-93339579	Microglia	Hindbrain neurons 2	35.6575	5.18428	6.86668	1.17405e-283	1.04733e-281
chr1-93372026-93373997	Microglia	Pituitary cells	45.1706	42.6131	1.06	2.5124e-152	5.10189e-151
chr1-93405538-93407599	Ependymal cells	Oligodendrocytes	98.5257	90.6422	1.08696	3.6502e-152	7.39385e-151
chr1-93439054-93440506	Oligodendrocytes	Pituitary cells	39.3716	35.589	1.10626	1.20548e-63	6.09578e-63
chr1-93562084-93564363	Striatal neurons 2	Cerebellum granule neurons	65.5872	64.1108	1.02303	4.21062e-70	2.41828e-69
chr1-93612958-93615112	Bergmann glia	Ependymal cells	57.0589	35.7344	1.59659	3.50931e-275	2.87266e-273
chr1-93681498-93683293	Unipolar brush cells	Pituitary cells	69.3398	63.1179	1.09856	2.00849e-99	1.92179e-98
chr1-93729402-93730009	Unipolar brush cells	Cerebellum granule neurons	30.7781	20.6162	1.49267	3.58083e-22	6.37938e-22
chr1-93731295-93732608	Ependymal cells	Striatal neurons 2	67.5629	51.6302	1.30853	9.46789e-93	8.11804e-92
chr1-93752195-93753900	Pituitary cells	Cerebellum granule neurons	76.9028	59.6698	1.28876	1.5716e-92	1.34219e-91
chr1-93955057-93955882	Bergmann glia	Oligodendrocyte progenitor cells	23.3468	19.6106	1.19042	5.67155e-260	3.91475e-258
chr1-93962547-93963904	Cerebellum granule neurons	Microglia	28.2385	26.4907	1.06595	4.34917e-74	2.69259e-73
chr1-94111450-94112070	Ependymal cells	Cortical projection neurons 2	26.5449	4.88362	5.42644	4.65356e-49	1.73138e-48
chr1-94268907-94269640	Oligodendrocytes	Interbrain and midbrain neurons 1	32.7931	4.35896	7.50821	4.17822e-312	4.84999e-310
chr1-95037286-95038739	Dentate gyrus neurons	Striatal neurons 1	21.1631	5.92142	3.56964	1.18358e-176	3.23369e-175
chr1-95194878-95196678	Oligodendrocytes	Inferior olivary nucleus neurons	23.3563	18.3969	1.26943	5.23862e-142	9.25598e-141
chr1-95241044-95242560	Endothelial cells	Choroid plexus epithelial cells	38.3766	38.1436	1.00611	1.96404e-38	5.66053e-38
chr1-95592000-95594319	Endothelial cells	Habenula neurons	42.3579	31.3598	1.35059	5.9234e-174	1.56928e-172
chr1-95594485-95596472	Endothelial cells	Striatal neurons 2	47.6659	37.3149	1.27732	4.50484e-207	1.74742e-205
chr1-96798638-96800285	Hindbrain neurons 2	Hindbrain neurons 1	23.8435	20.9769	1.13659	1.46923e-134	2.35289e-133
chr1-97480104-97483111	Bergmann glia	OB neurons 1	26.2013	24.5579	1.06689	1.09607e-204	4.13004e-203
chr1-97547287-97548093	Oligodendrocytes	OB neurons 3	20.9813	6.90913	3.03381	1.63067e-171	4.20505e-170
chr1-97557697-97558708	Oligodendrocytes	Hindbrain neurons 1	27.3678	10.2068	2.67968	1.08062e-169	2.72866e-168
chr1-97588213-97590478	Inferior olivary nucleus neurons	Oligodendrocytes	85.205	66.9951	1.27177	6.62046e-126	9.42307e-125
chr1-97688264-97689683	Inferior olivary nucleus neurons	Oligodendrocytes	25.3073	18.8376	1.34326	4.30656e-107	4.65834e-106
chr1-97696906-97698694	Cerebellum granule neurons	Oligodendrocytes	53.5841	44.643	1.20023	3.8172e-46	1.32933e-45
chr1-97790427-97791757	Habenula neurons	Dentate gyrus neurons	22.9442	13.1582	1.74315	3.47607e-142	6.15361e-141
chr1-97856594-97857696	Habenula neurons	Interneurons 1	20.7525	10.301	2.01363	7.0102e-96	6.33552e-95
chr1-97903694-97905817	Pituitary cells	Inferior olivary nucleus neurons	40.4491	30.2085	1.33889	1.1284e-168	2.81419e-167
chr1-97974321-97976890	Pituitary cells	OB neurons 1	35.1609	33.8072	1.04003	1.2776e-242	7.30772e-241
chr1-98022437-98023936	Oligodendrocytes	Pituitary cells	31.5914	30.1812	1.04671	4.39871e-149	8.55076e-148
chr1-98026849-98027573	Habenula neurons	Striatal neurons 2	20.0002	13.5158	1.47941	4.86776e-45	1.65067e-44
chr1-98117610-98120757	Hindbrain neurons 1	Inferior olivary nucleus neurons	52.514	47.568	1.10396	0	0
chr1-98595567-98596741	Pituitary cells	Dentate gyrus neurons	26.0418	15.1415	1.71942	6.2573e-111	7.18554e-110
chr1-98852169-98853603	Striatal neurons 1	OB neurons 3	22.9464	15.4849	1.48155	2.28711e-202	8.41272e-201
chr1-99699785-99701090	Inferior olivary nucleus neurons	Striatal neurons 1	28.4844	15.3311	1.8574	4.48644e-139	7.62912e-138
chr1-104153702-104155625	OB neurons 1	Cortical projection neurons 1	26.0684	18.0585	1.4433	2.26436e-268	1.71748e-266
chr1-104696018-104698479	Bergmann glia	Astrocytes	54.1677	53.8187	1.00648	0	0
chr1-104723519-104724813	Oligodendrocytes	Inferior olivary nucleus neurons	29.1257	16.6384	1.75006	7.22409e-222	3.30102e-220
chr1-104765317-104767367	Bergmann glia	Astrocytes	35.8123	31.1246	1.15056	0	0
chr1-104851646-104853118	Inferior olivary nucleus neurons	Astrocytes	23.9225	8.72756	2.73904	1.03877e-40	3.1733e-40
chr1-104872076-104872928	Inferior olivary nucleus neurons	Unipolar brush cells	20.4398	12.6568	1.61444	4.03831e-44	1.34019e-43
chr1-104929822-104930697	Cerebellum granule neurons	Hindbrain neurons 2	23.3581	9.01019	2.59064	8.91694e-202	3.25597e-200
chr1-105228921-105230863	Choroid plexus epithelial cells	Ependymal cells	33.4434	25.3721	1.31799	2.29977e-177	6.33162e-176
chr1-105239625-105240879	Ependymal cells	Inferior olivary nucleus neurons	22.6783	12.4342	1.8232	2.16843e-39	6.40885e-39
chr1-105282679-105284865	Cerebellum granule neurons	Hindbrain neurons 1	55.0807	50.092	1.09957	3.974e-262	2.80454e-260
chr1-105391459-105392431	Cerebellum granule neurons	Unipolar brush cells	37.0066	14.4415	2.56143	0	0
chr1-105590729-105592541	Habenula neurons	Unipolar brush cells	48.9723	48.2245	1.0155	2.60556e-60	1.23331e-59
chr1-105707814-105709916	Microglia	Hindbrain neurons 1	42.1177	20.1823	2.08633	2.22618e-168	5.52886e-167
chr1-105818686-105819245	Ependymal cells	Unipolar brush cells	36.932	15.0587	2.45157	7.60304e-30	1.72865e-29
chr1-105835661-105836487	Unipolar brush cells	Hindbrain neurons 1	22.1861	13.8365	1.60301	7.59255e-64	3.85596e-63
chr1-105874254-105875386	Unipolar brush cells	OB neurons 3	20.2052	19.2754	1.04821	1.98378e-92	1.69071e-91
chr1-105899321-105900518	Inferior olivary nucleus neurons	Pituitary cells	24.2032	17.9228	1.35021	3.07718e-135	4.97554e-134
chr1-105917430-105919521	Cerebellum granule neurons	Microglia	70.8537	68.5405	1.03374	1.12213e-131	1.72518e-130
chr1-105921069-105922031	Unipolar brush cells	Pituitary cells	30.181	29.4801	1.02377	4.5198e-41	1.39342e-40
chr1-105966673-105967656	Unipolar brush cells	Inferior olivary nucleus neurons	26.7215	17.3293	1.54168	2.64359e-52	1.05814e-51
chr1-105970654-105971498	Cerebellum granule neurons	Ependymal cells	20.2137	8.1078	2.49128	9.50073e-126	1.34966e-124
chr1-105998475-106000253	Oligodendrocytes	Unipolar brush cells	37.4963	27.3181	1.37245	3.38178e-160	7.5747e-159
chr1-106082270-106083858	Oligodendrocytes	Bergmann glia	50.9189	35.9819	1.41501	0	0
chr1-106098843-106101268	Oligodendrocytes	Endothelial cells	85.8424	75.1347	1.1425	1.97615e-174	5.2645e-173
chr1-106127310-106128190	Bergmann glia	Astrocytes	32.9581	24.4698	1.34675	1.69873e-314	2.02368e-312
chr1-106153568-106154786	Oligodendrocytes	Astrocytes	36.8238	9.42342	3.90461	1.46229e-233	7.55085e-232
chr1-106158953-106159979	Oligodendrocytes	OB neurons 2	27.6978	9.78097	2.82994	4.09951e-160	9.17083e-159
chr1-106168692-106170310	Bergmann glia	Astrocytes	46.0788	42.3865	1.08709	0	0
chr1-106280438-106281591	Inferior olivary nucleus neurons	Unipolar brush cells	28.8547	10.9538	2.63274	1.1305e-58	5.17538e-58
chr1-106281749-106282892	Inferior olivary nucleus neurons	Choroid plexus epithelial cells	20.6899	11.1288	1.85836	7.74727e-14	1.00828e-13
chr1-106335096-106336349	Microglia	Purkinje neurons	21.2545	9.66933	2.1969	2.41364e-136	3.9586e-135
chr1-106501706-106502672	Ependymal cells	Hindbrain neurons 1	22.8406	7.28178	3.13375	8.38338e-32	2.01963e-31
chr1-106556371-106558269	Ependymal cells	Astrocytes	31.5724	27.9421	1.12987	1.26894e-191	4.14653e-190
chr1-106578326-106579744	Pituitary cells	Oligodendrocyte progenitor cells	26.2821	16.128	1.6292	1.65657e-134	2.6508e-133
chr1-106639382-106640526	Ependymal cells	Astrocytes	26.44	21.9272	1.20571	4.03686e-60	1.90306e-59
chr1-106641199-106642907	Oligodendrocyte progenitor cells	Cerebellum granule neurons	34.1378	33.9692	1.00496	6.50062e-85	4.87889e-84
chr1-106686242-106688257	Striatal neurons 2	Cerebellum granule neurons	55.0417	54.8652	1.00322	1.63203e-33	4.12471e-33
chr1-106723788-106725166	Ependymal cells	Microglia	26.5219	24.4452	1.08492	1.32257e-29	2.9859e-29
chr1-107515898-107516865	Cerebellum granule neurons	Inferior olivary nucleus neurons	21.4235	10.1638	2.10673	3.13003e-152	6.34739e-151
chr1-107517309-107518759	Cerebellum granule neurons	Choroid plexus epithelial cells	40.4278	21.4359	1.88557	8.46266e-301	8.82287e-299
chr1-108108972-108110350	OB neurons 3	Ependymal cells	20.3735	13.3854	1.52168	2.03959e-71	1.20102e-70
chr1-109857107-109858057	Cerebellum granule neurons	Hindbrain neurons 2	22.1037	10.4531	2.1135	1.74896e-180	4.99647e-179
chr1-109909826-109911710	Cerebellum granule neurons	Unipolar brush cells	73.8851	61.8828	1.19392	0	0
chr1-111791622-111793039	Bergmann glia	Oligodendrocytes	40.6639	38.7811	1.04854	1.31152e-55	5.63164e-55
chr1-114258086-114258729	Unipolar brush cells	Dentate gyrus neurons	27.3961	16.5061	1.65936	9.35031e-203	3.45204e-201
chr1-115612164-115613556	Inferior olivary nucleus neurons	Striatal neurons 2	37.7263	33.9338	1.11173	2.98001e-229	1.47193e-227
chr1-116080726-116081227	Striatal neurons 2	Interbrain and midbrain neurons 1	29.3361	3.38163	8.65251	6.42239e-81	4.49648e-80
chr1-116242633-116243407	Inferior olivary nucleus neurons	Dentate gyrus neurons	22.8301	5.50729	4.13973	3.26184e-35	8.63264e-35
chr1-116994786-116995325	Inferior olivary nucleus neurons	Habenula neurons	27.5575	4.54649	6.05017	1.64111e-26	3.37409e-26
chr1-118238371-118239496	Unipolar brush cells	Pituitary cells	36.363	28.3672	1.28177	5.42771e-42	1.7117e-41
chr1-118249255-118249841	Unipolar brush cells	Ependymal cells	21.1787	13.7225	1.54296	1.0654e-24	2.06633e-24
chr1-118315752-118318166	Cerebellum granule neurons	Microglia	63.045	61.9335	1.01794	1.73969e-65	9.13298e-65
chr1-118327263-118328044	Ependymal cells	Inferior olivary nucleus neurons	20.2491	7.29506	2.77329	1.24174e-16	1.80178e-16
chr1-118386497-118387803	Cerebellum granule neurons	Unipolar brush cells	45.7197	40.0074	1.14274	5.80496e-63	2.89686e-62
chr1-118838305-118839238	Astrocytes	Bergmann glia	30.9013	23.3888	1.32107	0	0
chr1-118961051-118962596	Bergmann glia	Astrocytes	48.3297	40.4392	1.19507	0	0
chr1-118975447-118976187	Oligodendrocytes	Astrocytes	23.8991	15.1914	1.57282	1.22471e-232	6.25565e-231
chr1-118977477-118978375	Astrocytes	Bergmann glia	23.7126	22.9155	1.03477	8.21206e-287	7.54754e-285
chr1-118980913-118982183	Bergmann glia	Astrocytes	46.9598	39.4079	1.19159	0	0
chr1-119042915-119043828	Bergmann glia	Ependymal cells	25.5139	19.1554	1.33176	4.61344e-164	1.08444e-162
chr1-119219867-119220510	Cerebellum granule neurons	Ependymal cells	21.5111	16.1431	1.33232	4.32497e-161	9.81015e-160
chr1-119256599-119257974	Oligodendrocytes	Oligodendrocyte progenitor cells	31.5451	14.2093	2.21917	3.22611e-285	2.92083e-283
chr1-119316325-119318263	Oligodendrocyte progenitor cells	Astrocytes	22.7679	21.5683	1.05559	5.67931e-159	1.25309e-157
chr1-119347052-119348403	Ependymal cells	Astrocytes	36.783	22.9176	1.60475	8.1807e-160	1.82299e-158
chr1-119348641-119350830	Ependymal cells	Astrocytes	42.4839	41.6094	1.02101	5.09189e-254	3.29829e-252
chr1-119384360-119386424	Pituitary cells	Astrocytes	31.9447	17.8673	1.78745	4.61608e-65	2.40322e-64
chr1-119431108-119433375	Microglia	Inferior olivary nucleus neurons	57.2073	50.0558	1.14284	2.67869e-126	3.83126e-125
chr1-119452876-119454671	Microglia	Inferior olivary nucleus neurons	47.5037	41.1071	1.15557	2.08136e-74	1.29583e-73
chr1-119484999-119486169	Bergmann glia	Astrocytes	36.5915	15.7419	2.32362	2.73986e-261	1.91253e-259
chr1-119575639-119577819	Pituitary cells	OB neurons 2	23.8421	22.7422	1.04834	1.39773e-19	2.26978e-19
chr1-119597159-119597660	Inferior olivary nucleus neurons	Vascular leptomeningeal cells	21.5755	4.00255	5.37949	3.2072e-17	4.76042e-17
chr1-119763955-119765658	Cerebellum granule neurons	Pituitary cells	55.3892	47.2028	1.1734	5.94905e-52	2.36244e-51
chr1-119806046-119807676	Bergmann glia	Oligodendrocyte progenitor cells	34.984	33.2859	1.051	0	0
chr1-119830152-119830812	Hindbrain neurons 1	Ependymal cells	20.6057	20.3472	1.0127	4.86826e-85	3.66201e-84
chr1-119840237-119841632	Pituitary cells	Unipolar brush cells	24.2148	23.9154	1.01251	9.53939e-36	2.56109e-35
chr1-119934801-119936394	Ependymal cells	Astrocytes	32.1144	15.261	2.10363	3.20566e-74	1.98913e-73
chr1-120000522-120002464	Microglia	Endothelial cells	35.2979	24.8045	1.42287	6.18575e-200	2.2142e-198
chr1-120002613-120003652	Microglia	Interbrain and midbrain neurons 1	22.3806	4.9383	4.52491	1.31912e-146	2.47892e-145
chr1-120043234-120044347	Ependymal cells	Bergmann glia	57.7025	53.9807	1.06893	0	0
chr1-120047922-120049695	Oligodendrocytes	Bergmann glia	60.555	57.0435	1.06155	1.78739e-132	2.78054e-131
chr1-120063912-120064754	Pituitary cells	Hindbrain neurons 2	24.7002	10.128	2.43739	7.01924e-77	4.56509e-76
chr1-120116929-120117868	Oligodendrocyte progenitor cells	Astrocytes	20.5508	15.2899	1.34385	1.91895e-289	1.81218e-287
chr1-120192469-120193350	Pituitary cells	Astrocytes	26.6354	17.0148	1.56509	3.84871e-111	4.43209e-110
chr1-120267952-120269150	Dentate gyrus neurons	Pituitary cells	25.8666	23.8193	1.08591	9.43047e-183	2.77098e-181
chr1-120284920-120285982	Choroid plexus epithelial cells	Ependymal cells	25.1846	16.9693	1.48384	2.96799e-147	5.63169e-146
chr1-120529736-120530469	Ependymal cells	Bergmann glia	20.0745	8.84828	2.26731	9.03472e-35	2.36312e-34
chr1-121014180-121016034	Astrocytes	Bergmann glia	37.2167	25.9346	1.43486	0	0
chr1-121254608-121256383	Pituitary cells	Striatal neurons 2	57.0304	41.7689	1.36529	2.57632e-62	1.26903e-61
chr1-121358237-121359784	Microglia	Ependymal cells	38.8568	31.4518	1.23537	1.28442e-46	4.52151e-46
chr1-121368171-121369272	Microglia	OB neurons 3	28.0332	9.96696	2.8108	4.77783e-105	5.00716e-104
chr1-121379826-121380776	Striatal neurons 2	OB neurons 1	21.3023	8.56638	2.485	8.81259e-78	5.83095e-77
chr1-121391887-121392712	Microglia	OB neurons 3	21.3804	6.21258	3.43755	4.50661e-189	1.42655e-187
chr1-121397072-121397818	Inferior olivary nucleus neurons	Purkinje neurons	29.7714	5.50715	5.39797	3.56151e-23	6.57204e-23
chr1-121405525-121407169	Microglia	Dentate gyrus neurons	38.0785	23.5657	1.61558	0	0
chr1-121454742-121456536	Inferior olivary nucleus neurons	Habenula neurons	66.296	31.2229	2.12295	7.17355e-86	5.47191e-85
chr1-121494929-121496304	Pituitary cells	Habenula neurons	25.2899	21.9948	1.14974	3.82606e-12	4.67254e-12
chr1-122320964-122322260	OB neurons 2	OB neurons 1	25.4845	23.3403	1.09183	2.07373e-238	1.12987e-236
chr1-123854581-123856172	Inferior olivary nucleus neurons	Striatal neurons 2	26.3259	11.6436	2.25989	7.09537e-64	3.606e-63
chr1-123971074-123974145	Unipolar brush cells	OB neurons 1	60.0659	58.5963	1.02507	0	0
chr1-124076059-124077265	Cerebellum granule neurons	Cortical projection neurons 2	21.5456	11.9897	1.79634	2.13745e-214	9.00768e-213
chr1-124260060-124260580	Inferior olivary nucleus neurons	Cortical projection neurons 2	21.7354	5.42678	3.99967	1.52094e-55	6.5227e-55
chr1-124924836-124925847	Bergmann glia	Unipolar brush cells	26.4376	11.9017	2.2203	5.43827e-167	1.32659e-165
chr1-125362190-125363908	Microglia	Endothelial cells	62.9772	56.7411	1.10989	1.72298e-104	1.79066e-103
chr1-125382294-125383349	Striatal neurons 2	Inferior olivary nucleus neurons	52.0779	5.72797	9.07776	8.11571e-128	1.18592e-126
chr1-125409694-125411074	Choroid plexus epithelial cells	Dentate gyrus neurons	30.4576	12.3522	2.46457	1.3915e-126	1.99788e-125
chr1-125487807-125489490	Microglia	Endothelial cells	64.5659	58.7608	1.09877	8.96995e-204	3.34871e-202
chr1-125838084-125840370	Inferior olivary nucleus neurons	Oligodendrocyte progenitor cells	60.0307	34.4233	1.74368	4.21496e-192	1.38559e-190
chr1-125929486-125930544	Hindbrain neurons 1	Pituitary cells	20.5352	10.5562	1.94443	3.4011e-57	1.50994e-56
chr1-125951807-125952660	Oligodendrocyte progenitor cells	Oligodendrocytes	22.787	15.9921	1.42462	4.11313e-275	3.36451e-273
chr1-126181961-126182605	Bergmann glia	Oligodendrocyte progenitor cells	24.6681	13.9071	1.77322	5.15342e-218	2.26528e-216
chr1-126382198-126383043	Unipolar brush cells	Hindbrain neurons 1	22.2924	17.7482	1.25589	9.66898e-89	7.74165e-88
chr1-126611198-126612214	Astrocytes	Bergmann glia	28.6024	22.238	1.28607	0	0
chr1-126665240-126666441	Bergmann glia	Astrocytes	21.4004	20.755	1.03108	1.12092e-171	2.89582e-170
chr1-126757590-126758927	Oligodendrocyte progenitor cells	Bergmann glia	23.2874	13.9857	1.66461	8.53572e-115	1.03926e-113
chr1-126793125-126793959	Oligodendrocytes	Bergmann glia	20.507	20.0974	1.02037	1.0994e-307	1.22191e-305
chr1-126942585-126943509	Inferior olivary nucleus neurons	Striatal neurons 2	23.7663	17.8995	1.32758	7.22021e-64	3.66878e-63
chr1-127087252-127088964	Astrocytes	Choroid plexus epithelial cells	39.0675	12.4736	3.13029	0	0
chr1-127132389-127134621	Microglia	Unipolar brush cells	63.7103	55.8721	1.14026	8.41938e-112	9.79478e-111
chr1-127170283-127171000	Microglia	Ependymal cells	20.7254	8.1078	2.55431	9.41309e-142	1.65792e-140
chr1-127179227-127180066	Cortical projection neurons 3	Unipolar brush cells	21.1226	8.63789	2.44368	1.67806e-59	7.80936e-59
chr1-127188598-127189369	Inferior olivary nucleus neurons	Hindbrain neurons 1	23.1771	9.48571	2.44185	4.86997e-57	2.15522e-56
chr1-127197834-127198823	Microglia	Ependymal cells	24.3036	12.5834	1.93066	2.09334e-163	4.88517e-162
chr1-127241320-127242987	Unipolar brush cells	Inferior olivary nucleus neurons	32.5788	21.005	1.55074	5.90168e-71	3.4451e-70
chr1-127249298-127250298	Unipolar brush cells	Hindbrain neurons 1	24.2046	10.4456	2.31596	3.65077e-45	1.24183e-44
chr1-127266215-127267617	Unipolar brush cells	Hindbrain neurons 1	40.376	32.3239	1.24903	4.46189e-121	5.93422e-120
chr1-127308431-127309250	Unipolar brush cells	Pituitary cells	23.5252	17.7611	1.32435	1.02538e-64	5.30121e-64
chr1-127327923-127328917	Unipolar brush cells	Hindbrain neurons 1	33.5107	16.8371	1.9897	2.86351e-81	2.01808e-80
chr1-127352154-127353493	Ependymal cells	Hindbrain neurons 2	36.0039	11.3368	3.17393	8.66565e-77	5.628e-76
chr1-127359804-127361438	Unipolar brush cells	Hindbrain neurons 1	24.1389	16.3224	1.47859	1.34405e-123	1.85296e-122
chr1-127377214-127377715	Inferior olivary nucleus neurons	OB neurons 3	21.2719	3.69797	5.7395	1.04689e-18	1.64465e-18
chr1-127406433-127407696	Inferior olivary nucleus neurons	Oligodendrocytes	24.0258	10.5826	2.2691	2.65536e-47	9.49923e-47
chr1-127427687-127428866	OB neurons 3	Habenula neurons	22.4747	15.8507	1.41764	4.65153e-40	1.3982e-39
chr1-127464522-127465758	Habenula neurons	Cortical projection neurons 3	22.01	14.4237	1.52559	3.91236e-63	1.95832e-62
chr1-127468907-127470184	Cerebellum granule neurons	Vascular leptomeningeal cells	48.3742	13.6925	3.53106	0	0
chr1-127588335-127589488	Oligodendrocyte progenitor cells	Oligodendrocytes	21.0711	21.0662	1.00024	1.05496e-225	5.03164e-224
chr1-127603767-127606421	Inferior olivary nucleus neurons	Cerebellum granule neurons	97.8969	73.6697	1.32882	0	0
chr1-127701076-127702640	Striatal neurons 2	Cerebellum granule neurons	61.9427	58.5788	1.05742	1.13522e-92	9.71853e-92
chr1-127765887-127766859	Striatal neurons 2	OB neurons 3	22.6496	13.0951	1.72907	2.36498e-141	4.14223e-140
chr1-127796235-127797143	Unipolar brush cells	Inferior olivary nucleus neurons	25.2189	22.4497	1.1233	4.7643e-26	9.65358e-26
chr1-127864488-127865858	OB neurons 3	Inferior olivary nucleus neurons	28.0148	17.1786	1.63043	3.57373e-99	3.40526e-98
chr1-127873009-127874969	Cortical projection neurons 2	Cortical projection neurons 1	20.2038	18.6165	1.08522	5.87589e-72	3.49604e-71
chr1-127886166-127888375	Striatal neurons 2	OB neurons 3	23.6263	20.5062	1.15208	1.65422e-155	3.49689e-154
chr1-127917470-127918648	Striatal neurons 2	Unipolar brush cells	22.974	21.8286	1.05245	1.38869e-102	1.39971e-101
chr1-127943582-127944290	Striatal neurons 2	Striatal neurons 1	35.1704	17.7397	1.98203	2.33605e-207	9.09262e-206
chr1-128008231-128009139	Ependymal cells	Astrocytes	24.2029	8.68333	2.78522	2.98596e-52	1.19374e-51
chr1-128029942-128031771	Pituitary cells	Cerebellum granule neurons	92.2947	76.4759	1.20682	5.56526e-90	4.55136e-89
chr1-128070137-128071314	Striatal neurons 2	Striatal neurons 1	23.7535	9.8208	2.41725	2.03741e-69	1.15496e-68
chr1-128171236-128173073	Pituitary cells	Microglia	50.9651	38.6247	1.31941	2.2932e-36	6.25791e-36
chr1-128286859-128287842	Unipolar brush cells	Endothelial cells	25.1295	24.0405	1.04528	4.12317e-42	1.30403e-41
chr1-128288166-128288773	Unipolar brush cells	Ependymal cells	26.5752	6.12205	4.33544	6.07729e-34	1.55438e-33
chr1-128344330-128345756	Microglia	Striatal neurons 2	30.0922	30.0161	1.00254	2.10925e-40	6.39573e-40
chr1-128399618-128401046	Ependymal cells	Bergmann glia	28.3829	20.7061	1.37057	2.93142e-108	3.23071e-107
chr1-128513545-128514588	Ependymal cells	Oligodendrocytes	30.0716	9.9486	3.02066	1.00329e-117	1.2735e-116
chr1-128518438-128521754	Ependymal cells	Bergmann glia	80.3019	52.5363	1.5284	6.01201e-184	1.79272e-182
chr1-128825702-128826608	Striatal neurons 2	Vascular leptomeningeal cells	34.2426	7.79451	4.38882	1.8264e-76	1.17959e-75
chr1-129200323-129202358	Striatal neurons 2	Habenula neurons	38.272	25.193	1.51895	3.84237e-232	1.95206e-230
chr1-129638220-129638721	Striatal neurons 2	Vascular leptomeningeal cells	21.9384	2.10787	10.3634	1.19029e-45	4.09762e-45
chr1-129720919-129721420	Inferior olivary nucleus neurons	Cortical projection neurons 3	20.099	4.38687	4.57347	1.01358e-15	1.41947e-15
chr1-130097202-130098487	Striatal neurons 2	Habenula neurons	20.7578	19.0876	1.08746	2.74244e-86	2.10832e-85
chr1-130389779-130391062	Choroid plexus epithelial cells	Vascular leptomeningeal cells	23.2456	21.2517	1.09378	6.90202e-73	4.17705e-72
chr1-130642800-130645807	Inferior olivary nucleus neurons	Ependymal cells	101.207	83.7012	1.20912	1.18999e-108	1.31824e-107
chr1-130980112-130981895	Microglia	Oligodendrocyte progenitor cells	23.3305	18.7803	1.24216	2.58767e-74	1.60825e-73
chr1-131006406-131006995	Choroid plexus epithelial cells	Oligodendrocyte progenitor cells	20.1315	10.4433	1.92682	6.78672e-76	4.34045e-75
chr1-131013478-131015082	Ependymal cells	Inferior olivary nucleus neurons	25.6443	24.643	1.04061	1.89394e-47	6.79586e-47
chr1-131017414-131019078	Hindbrain neurons 1	Choroid plexus epithelial cells	27.974	20.0548	1.39468	7.58918e-122	1.02049e-120
chr1-131023976-131025905	Microglia	Choroid plexus epithelial cells	42.8187	39.8558	1.07432	7.28951e-82	5.19278e-81
chr1-131038081-131039664	Microglia	Unipolar brush cells	25.9681	15.5794	1.6664	2.79526e-165	6.67023e-164
chr1-131044259-131045265	Inferior olivary nucleus neurons	Hindbrain neurons 1	21.9988	16.5876	1.32602	4.61105e-99	4.38655e-98
chr1-131053174-131054635	Pituitary cells	Purkinje neurons	22.9353	14.8562	1.54345	1.52047e-107	1.6568e-106
chr1-131064780-131066953	Choroid plexus epithelial cells	Habenula neurons	37.3364	36.5544	1.02139	2.98282e-48	1.09003e-47
chr1-131101123-131103110	Microglia	Hindbrain neurons 1	35.5512	25.6317	1.38685	1.29353e-255	8.53009e-254
chr1-131126725-131127693	Microglia	Habenula neurons	27.0722	4.81225	5.61609	1.05797e-220	4.77336e-219
chr1-131128301-131128828	Inferior olivary nucleus neurons	Microglia	21.7354	6.20022	3.50154	1.06641e-44	3.588e-44
chr1-131166283-131167680	Inferior olivary nucleus neurons	Cerebellum interneurons	21.023	16.9351	1.24125	1.49722e-104	1.55741e-103
chr1-131171296-131174604	Hindbrain neurons 1	Cerebellum interneurons	55.1198	54.6218	1.00912	3.4967e-210	1.41012e-208
chr1-131187547-131188557	Ependymal cells	Dentate gyrus neurons	25.3583	8.41152	3.01232	6.35306e-29	1.40592e-28
chr1-131237803-131238688	Cerebellum granule neurons	Unipolar brush cells	56.4514	17.5271	3.21954	0	0
chr1-131247096-131247813	Ependymal cells	Purkinje neurons	30.3429	8.66692	3.49811	7.991e-41	2.44823e-40
chr1-131262158-131262841	Striatal neurons 2	Cortical projection neurons 3	25.2334	5.52578	4.56003	1.17765e-62	5.83982e-62
chr1-131278680-131279774	Cerebellum granule neurons	OB neurons 2	20.0862	19.119	1.05056	1.92739e-105	2.03212e-104
chr1-131311873-131312672	Microglia	Unipolar brush cells	21.8424	11.1392	1.95999	2.14906e-136	3.52704e-135
chr1-131359142-131360098	Microglia	Unipolar brush cells	27.4355	14.839	1.8483	1.23426e-107	1.34696e-106
chr1-131365595-131366737	Microglia	Purkinje neurons	21.6372	9.31393	2.32169	1.01655e-127	1.48372e-126
chr1-131409147-131409648	Inferior olivary nucleus neurons	Microglia	21.7354	8.22607	2.64026	4.66036e-57	2.06305e-56
chr1-131419898-131420559	Microglia	Ependymal cells	22.5903	18.6153	1.21342	6.5429e-157	1.40808e-155
chr1-131421617-131422684	Ependymal cells	Purkinje neurons	22.1271	11.2053	1.97383	1.36994e-55	5.87987e-55
chr1-131452690-131453871	Microglia	Endothelial cells	27.9333	22.0362	1.26749	1.06896e-27	2.27991e-27
chr1-131453952-131456253	Microglia	Cerebellum granule neurons	97.6002	93.1241	1.04806	2.10134e-137	3.4895e-136
chr1-131471516-131472331	Cerebellum granule neurons	Interbrain and midbrain neurons 1	28.6045	9.82661	2.90898	1.08697e-220	4.90292e-219
chr1-131482373-131483389	Oligodendrocytes	Unipolar brush cells	20.6214	20.0994	1.02595	1.52178e-42	4.8626e-42
chr1-131744301-131745135	Choroid plexus epithelial cells	Ependymal cells	26.0236	23.6094	1.10221	4.72028e-78	3.13838e-77
chr1-131754997-131756748	Astrocytes	Bergmann glia	50.8696	46.9404	1.08369	3.75364e-103	3.81933e-102
chr1-131782569-131783802	Ependymal cells	Bergmann glia	32.5712	17.7896	1.83044	7.17095e-147	1.35297e-145
chr1-131794690-131796070	Microglia	Choroid plexus epithelial cells	27.2716	19.3685	1.40783	8.14841e-142	1.43636e-140
chr1-131837801-131839436	Ependymal cells	Cerebellum granule neurons	49.6805	44.6759	1.11199	1.72325e-58	7.85877e-58
chr1-131890399-131891755	Vascular leptomeningeal cells	Oligodendrocytes	21.2264	19.2528	1.10246	1.51376e-64	7.79625e-64
chr1-131934935-131936307	Endothelial cells	Striatal neurons 2	46.4806	46.4565	1.00052	7.33949e-91	6.09489e-90
chr1-131994554-131996189	Cerebellum granule neurons	Hindbrain neurons 2	31.8577	27.0298	1.17855	1.00612e-167	2.48189e-166
chr1-132015697-132016933	Cerebellum granule neurons	Unipolar brush cells	22.672	18.5825	1.21995	2.76904e-256	1.83886e-254
chr1-132053172-132054242	Oligodendrocytes	Interbrain and midbrain neurons 1	45.3138	6.65965	6.79553	0	0
chr1-132065839-132067747	Oligodendrocytes	Hindbrain neurons 2	38.5748	27.6619	1.39437	2.5052e-237	1.34724e-235
chr1-132117448-132120382	Striatal neurons 2	OB neurons 1	59.315	43.7949	1.3543	6.59443e-215	2.79986e-213
chr1-132126080-132126581	Ependymal cells	Purkinje neurons	30.7728	5.21526	5.89116	4.5002e-34	1.15505e-33
chr1-132128247-132129006	Cerebellum interneurons	OB neurons 1	24.8587	23.4214	1.06134	3.10476e-212	1.27984e-210
chr1-132130442-132131107	Unipolar brush cells	OB neurons 1	20.2378	14.2585	1.41905	6.0754e-128	8.89193e-127
chr1-132135831-132136411	Unipolar brush cells	OB neurons 1	25.6049	16.3779	1.56303	5.65271e-133	8.85151e-132
chr1-132139504-132141314	Unipolar brush cells	Hindbrain neurons 2	29.8519	25.0391	1.19214	2.92949e-172	7.60978e-171
chr1-132164978-132165804	Inferior olivary nucleus neurons	Hindbrain neurons 2	23.9007	12.8926	1.85317	1.52637e-16	2.20726e-16
chr1-132215131-132216277	Ependymal cells	Bergmann glia	23.4327	13.2475	1.76826	1.12349e-59	5.24704e-59
chr1-132225968-132227387	Unipolar brush cells	OB neurons 3	58.4695	29.555	1.978	8.3832e-117	1.05061e-115
chr1-132239162-132240858	Microglia	Endothelial cells	29.3999	15.4087	1.90742	5.10695e-141	8.91031e-140
chr1-132243527-132244964	Microglia	Unipolar brush cells	34.4522	26.0984	1.31997	1.4921e-133	2.35753e-132
chr1-132249937-132251060	Ependymal cells	Endothelial cells	23.422	16.5217	1.41739	9.85153e-47	3.47658e-46
chr1-132282339-132284374	Choroid plexus epithelial cells	Ependymal cells	39.528	33.8865	1.16643	4.24663e-72	2.53335e-71
chr1-132291642-132293380	Oligodendrocytes	Unipolar brush cells	38.195	28.4189	1.34388	7.72261e-211	3.1355e-209
chr1-132293949-132295133	Oligodendrocytes	Hindbrain neurons 2	30.372	13.2515	2.29099	4.58443e-149	8.90975e-148
chr1-132295234-132296053	Ependymal cells	Oligodendrocytes	37.5333	22.1909	1.69107	2.05949e-48	7.5546e-48
chr1-132298275-132299669	Microglia	Bergmann glia	28.7952	25.4758	1.13024	9.81244e-173	2.56441e-171
chr1-132302990-132303552	Oligodendrocytes	Bergmann glia	28.2326	14.6541	1.92598	6.02621e-226	2.88109e-224
chr1-132304441-132305543	Oligodendrocytes	Ependymal cells	23.8179	19.5588	1.21765	6.62987e-96	5.99483e-95
chr1-132313396-132313918	Bergmann glia	Oligodendrocytes	20.3708	11.3804	1.7893	1.70111e-110	1.94009e-109
chr1-132313931-132314486	Bergmann glia	Oligodendrocytes	25.2933	13.9145	1.81718	8.87228e-135	1.42488e-133
chr1-132317283-132319826	Oligodendrocytes	Cerebellum granule neurons	71.6935	70.6455	1.01483	8.06531e-231	4.04248e-229
chr1-132344840-132346156	Pituitary cells	Oligodendrocytes	42.1999	40.3942	1.04469	3.20452e-64	1.6398e-63
chr1-132404238-132405575	Pituitary cells	Inferior olivary nucleus neurons	32.8848	32.6802	1.00626	5.5382e-37	1.53604e-36
chr1-132433369-132434269	Oligodendrocytes	Astrocytes	26.618	17.1679	1.55013	3.03538e-202	1.11494e-200
chr1-132437489-132438374	Unipolar brush cells	Oligodendrocytes	22.4692	17.3632	1.2939	1.69895e-84	1.26636e-83
chr1-132448063-132449048	Inferior olivary nucleus neurons	Ependymal cells	24.5619	22.0142	1.11568	6.17274e-95	5.4971e-94
chr1-132453496-132454515	Unipolar brush cells	Inferior olivary nucleus neurons	33.3294	23.9324	1.39248	6.55609e-84	4.83868e-83
chr1-132465413-132465950	Oligodendrocytes	Cerebellum granule neurons	26.0145	21.2396	1.2247	1.82253e-249	1.124e-247
chr1-132469393-132470976	Oligodendrocytes	Cerebellum granule neurons	47.4521	46.864	1.01255	0	0
chr1-132497234-132498640	Cerebellum granule neurons	Unipolar brush cells	39.5103	34.4424	1.1471	2.99406e-238	1.62817e-236
chr1-132521858-132522883	Unipolar brush cells	Inferior olivary nucleus neurons	27.6759	16.3157	1.69585	7.7242e-55	3.26372e-54
chr1-132551150-132553214	Purkinje neurons	Astrocytes	23.9507	22.7928	1.05078	1.39998e-126	2.00996e-125
chr1-132556883-132558183	Choroid plexus epithelial cells	Astrocytes	27.6209	22.0747	1.25113	1.94215e-182	5.68701e-181
chr1-132564967-132565918	Unipolar brush cells	Hindbrain neurons 2	30.3251	12.5122	2.42251	6.42925e-72	3.82239e-71
chr1-132567027-132568917	Bergmann glia	Oligodendrocytes	37.6437	37.1253	1.01396	0	0
chr1-132580662-132583272	OB neurons 1	OB neurons 2	39.7083	37.6603	1.05437	2.79913e-202	1.0285e-200
chr1-132587226-132588636	Inferior olivary nucleus neurons	Unipolar brush cells	37.2136	30.9658	1.2017	8.0663e-118	1.02522e-116
chr1-132605695-132608468	Oligodendrocytes	Bergmann glia	34.0484	33.3791	1.02004	7.13811e-215	3.02767e-213
chr1-132634107-132635784	Oligodendrocytes	Oligodendrocyte progenitor cells	45.4995	17.9456	2.53456	3.69879e-307	4.09356e-305
chr1-132636568-132638219	Cerebellum interneurons	Hindbrain neurons 1	21.0677	19.0557	1.10553	1.06856e-116	1.33738e-115
chr1-132654668-132655786	Oligodendrocytes	Bergmann glia	34.387	12.9166	2.66094	1.74991e-191	5.71165e-190
chr1-132668616-132669835	Pituitary cells	Oligodendrocytes	39.0238	32.785	1.19023	7.88829e-163	1.82744e-161
chr1-132686242-132687663	Inferior olivary nucleus neurons	OB neurons 3	27.517	22.5167	1.22197	1.3759e-94	1.2178e-93
chr1-132807529-132810001	Cerebellum granule neurons	Striatal neurons 2	52.0025	51.6544	1.00674	3.34068e-268	2.5299e-266
chr1-132820912-132821807	Ependymal cells	Cortical projection neurons 3	21.2859	14.7075	1.44698	2.66381e-98	2.50163e-97
chr1-132826692-132827839	Inferior olivary nucleus neurons	Unipolar brush cells	27.4083	24.0581	1.1392	5.33082e-121	7.08211e-120
chr1-132843570-132844366	Unipolar brush cells	Dentate gyrus neurons	25.5591	17.7291	1.44139	1.26899e-141	2.23147e-140
chr1-132848535-132850576	Choroid plexus epithelial cells	Purkinje neurons	26.1936	25.7597	1.01684	1.7165e-137	2.8528e-136
chr1-132862244-132863113	Unipolar brush cells	Hindbrain neurons 1	21.5931	16.1842	1.334	1.49538e-71	8.83088e-71
chr1-132866519-132867603	Bergmann glia	Astrocytes	26.0718	21.299	1.22398	2.98941e-193	9.94935e-192
chr1-132872256-132874053	Striatal neurons 1	Unipolar brush cells	24.9094	18.0047	1.38328	9.06301e-140	1.55602e-138
chr1-132952641-132954062	Striatal neurons 2	Unipolar brush cells	28.0808	26.3642	1.06509	2.17639e-24	4.17923e-24
chr1-132960636-132962339	Choroid plexus epithelial cells	Striatal neurons 2	33.2119	31.862	1.04235	1.06048e-97	9.86214e-97
chr1-132973092-132975103	Oligodendrocytes	Striatal neurons 2	50.4303	39.5379	1.27542	1.95336e-102	1.96333e-101
chr1-132984898-132986419	Oligodendrocytes	Hindbrain neurons 1	26.2135	11.1928	2.3408	1.09201e-127	1.59319e-126
chr1-132995883-132997406	Oligodendrocytes	OB neurons 1	71.605	22.5062	3.18061	0	0
chr1-132999230-133000230	Ependymal cells	Oligodendrocytes	29.6349	24.169	1.22606	6.58821e-129	9.77123e-128
chr1-133014375-133016207	Microglia	Ependymal cells	26.0873	21.4287	1.2173	3.21996e-101	3.17554e-100
chr1-133056868-133057695	Oligodendrocytes	Oligodendrocyte progenitor cells	21.0498	12.3901	1.69836	2.46086e-186	7.53842e-185
chr1-133058340-133060121	Oligodendrocytes	Cerebellum granule neurons	62.1686	59.1405	1.05119	6.74251e-100	6.50566e-99
chr1-133064139-133064829	Ependymal cells	Bergmann glia	25.6388	13.1649	1.94679	1.83965e-73	1.12516e-72
chr1-133091109-133093183	Bergmann glia	Oligodendrocyte progenitor cells	30.2695	25.9449	1.16662	1.83022e-143	3.30489e-142
chr1-133099002-133099957	Ependymal cells	Bergmann glia	27.5287	24.8161	1.10926	2.27759e-253	1.46443e-251
chr1-133108634-133111261	Habenula neurons	Pituitary cells	68.4619	53.169	1.28757	6.74988e-215	2.86514e-213
chr1-133137087-133139009	Habenula neurons	Hindbrain neurons 1	36.5956	31.8438	1.14918	8.92039e-183	2.62178e-181
chr1-133153314-133155532	Habenula neurons	Cortical projection neurons 2	32.0719	25.5785	1.25376	6.21287e-161	1.40661e-159
chr1-133182407-133183649	Inferior olivary nucleus neurons	Cerebellum interneurons	20.0936	16.9632	1.18443	7.07546e-148	1.35313e-146
chr1-133189917-133191177	Hindbrain neurons 1	Cerebellum interneurons	23.2689	13.5742	1.71368	9.97593e-92	8.41293e-91
chr1-133195233-133196098	Bergmann glia	Oligodendrocyte progenitor cells	29.0686	18.8843	1.53901	1.1199e-209	4.4822e-208
chr1-133250887-133251622	Pituitary cells	Cortical projection neurons 3	23.0825	5.92545	3.89061	2.97271e-39	8.75393e-39
chr1-133280902-133281719	Ependymal cells	Choroid plexus epithelial cells	21.0047	14.9158	1.40794	2.38278e-35	6.32992e-35
chr1-133290939-133292298	Pituitary cells	Hindbrain neurons 1	37.0094	31.9847	1.15705	2.13165e-118	2.73065e-117
chr1-133294926-133296964	Vascular leptomeningeal cells	Cortical projection neurons 3	28.3448	27.3665	1.03573	2.43849e-117	3.07823e-116
chr1-133324762-133326084	Endothelial cells	Astrocytes	30.5265	19.3146	1.58019	1.0433e-234	5.4494e-233
chr1-133350256-133352402	Bergmann glia	Endothelial cells	44.662	41.3819	1.07925	0	0
chr1-133419890-133421667	Striatal neurons 2	Oligodendrocytes	55.259	36.213	1.5258	0	0
chr1-133537494-133538407	Cerebellum granule neurons	Microglia	31.3219	27.5957	1.13498	1.23676e-38	3.58374e-38
chr1-133574895-133576138	Ependymal cells	Striatal neurons 1	20.9428	11.6465	1.79753	1.46415e-31	3.50117e-31
chr1-133588076-133589466	Striatal neurons 2	Unipolar brush cells	30.7773	30.5187	1.00847	4.09969e-35	1.08201e-34
chr1-133595104-133595711	Inferior olivary nucleus neurons	Oligodendrocyte progenitor cells	67.9459	3.70755	18.2798	5.04267e-36	1.36382e-35
chr1-133613336-133614335	Ependymal cells	OB neurons 2	23.919	12.2059	1.95885	1.87938e-73	1.14913e-72
chr1-133663574-133664956	Striatal neurons 2	OB neurons 1	23.0719	14.9089	1.54716	4.68992e-63	2.34462e-62
chr1-133672253-133673352	Ependymal cells	Choroid plexus epithelial cells	28.3342	11.2487	2.51752	1.41358e-51	5.5671e-51
chr1-133694855-133696182	Ependymal cells	Astrocytes	29.1907	6.86497	4.24739	1.13537e-39	3.3783e-39
chr1-133711287-133712640	Striatal neurons 2	Choroid plexus epithelial cells	29.2808	8.80518	3.32277	1.92345e-87	1.50828e-86
chr1-133727375-133729463	Striatal neurons 2	Oligodendrocyte progenitor cells	29.9907	21.0703	1.42316	3.60118e-80	2.48908e-79
chr1-133781973-133783657	Striatal neurons 2	OB neurons 3	24.5926	24.0156	1.02401	3.52117e-149	6.85352e-148
chr1-133814156-133815858	Striatal neurons 2	Striatal neurons 1	46.6011	28.6222	1.62793	3.23344e-268	2.44923e-266
chr1-133823733-133825447	Cortical projection neurons 3	Striatal neurons 1	20.02	19.8451	1.00881	8.5238e-73	5.15047e-72
chr1-133835561-133837026	OB neurons 1	Cerebellum granule neurons	29.4283	29.3532	1.00256	3.91734e-133	6.14998e-132
chr1-133843464-133844453	Ependymal cells	Astrocytes	28.36	17.1266	1.65552	2.58931e-109	2.89869e-108
chr1-133880948-133882008	Hindbrain neurons 1	Ependymal cells	23.0539	17.0161	1.35462	4.75639e-112	5.55622e-111
chr1-133904903-133907164	Cerebellum interneurons	Cerebellum granule neurons	32.2625	30.8959	1.04422	2.01221e-302	2.1226e-300
chr1-133969593-133970094	Ependymal cells	Choroid plexus epithelial cells	21.7827	4.79901	4.53163	7.05918e-35	1.85145e-34
chr1-133976414-133976939	Ependymal cells	Choroid plexus epithelial cells	21.3906	7.84466	2.72458	3.19467e-06	3.29917e-06
chr1-133988420-133989398	Pituitary cells	Cerebellum granule neurons	32.0849	30.4399	1.05402	4.73117e-72	2.82038e-71
chr1-133990408-133992004	Pituitary cells	Astrocytes	36.4462	33.5403	1.08661	4.49167e-182	1.30994e-180
chr1-133994550-133995354	Pituitary cells	Striatal neurons 2	21.0115	16.0998	1.30489	2.33837e-65	1.22449e-64
chr1-134004881-134008115	Endothelial cells	Pituitary cells	96.3079	88.7428	1.08524	1.5978e-215	6.83086e-214
chr1-134010655-134011789	Microglia	Striatal neurons 2	25.542	23.9762	1.06528	2.64674e-157	5.7257e-156
chr1-134020281-134022001	Pituitary cells	Microglia	53.0119	48.7382	1.08767	3.50068e-144	6.38372e-143
chr1-134026088-134027680	Endothelial cells	Pituitary cells	50.5641	46.6201	1.08458	4.29874e-227	2.08095e-225
chr1-134073513-134074272	Inferior olivary nucleus neurons	Striatal neurons 2	31.474	13.1236	2.39721	1.09568e-80	7.6406e-80
chr1-134109258-134110582	Astrocytes	Choroid plexus epithelial cells	30.7019	25.6225	1.19816	3.00728e-305	3.2655e-303
chr1-134123030-134124674	Microglia	Choroid plexus epithelial cells	51.4618	28.6496	1.79597	6.011e-277	5.00734e-275
chr1-134125291-134126098	Ependymal cells	Astrocytes	21.2166	11.2453	1.88591	3.64623e-69	2.05656e-68
chr1-134132743-134134249	Cerebellum granule neurons	Ependymal cells	22.4092	21.5666	1.03905	3.34883e-112	3.9187e-111
chr1-134140980-134142123	Oligodendrocyte progenitor cells	Oligodendrocytes	24.6448	21.9065	1.12494	5.96936e-214	2.50443e-212
chr1-134160084-134164016	Cerebellum granule neurons	Oligodendrocytes	96.656	93.6567	1.03202	0	0
chr1-134171601-134173209	Oligodendrocytes	Cerebellum granule neurons	32.6019	28.6749	1.1369	2.65853e-118	3.40149e-117
chr1-134201176-134202835	Cerebellum granule neurons	Unipolar brush cells	51.1579	50.7352	1.00833	0	0
chr1-134203472-134204723	Cerebellum granule neurons	Unipolar brush cells	36.2607	25.1642	1.44079	4.89584e-265	3.57384e-263
chr1-134219767-134221212	Oligodendrocytes	Ependymal cells	27.1882	14.321	1.89786	2.05874e-129	3.07608e-128
chr1-134224936-134225477	Cerebellum granule neurons	Hindbrain neurons 2	24.0958	8.94612	2.69154	7.98676e-182	2.32208e-180
chr1-134226100-134227369	Cerebellum granule neurons	Unipolar brush cells	20.6508	15.8809	1.30017	6.80531e-66	3.60117e-65
chr1-134230140-134231532	Microglia	Unipolar brush cells	36.4016	16.9364	2.14863	1.65559e-238	9.03205e-237
chr1-134232000-134233558	Microglia	Cortical projection neurons 3	44.3377	10.3253	4.29089	0	0
chr1-134259520-134261481	Cerebellum granule neurons	OB neurons 1	33.6847	32.6739	1.03093	5.65521e-105	5.91952e-104
chr1-134262862-134264070	Unipolar brush cells	Cerebellum granule neurons	47.5361	37.6292	1.26321	2.90787e-236	1.54714e-234
chr1-134269922-134271131	Cerebellum granule neurons	Habenula neurons	31.4931	21.9713	1.43318	1.12679e-171	2.91075e-170
chr1-134271190-134273347	Cerebellum granule neurons	Habenula neurons	53.0865	38.6728	1.37261	1.2708e-255	8.38181e-254
chr1-134289146-134290383	Unipolar brush cells	Cerebellum granule neurons	27.9752	24.5031	1.14164	5.76797e-39	1.6854e-38
chr1-134333394-134334573	Inferior olivary nucleus neurons	Unipolar brush cells	40.5653	21.6399	1.87415	7.4689e-40	2.23263e-39
chr1-134342483-134343906	Hindbrain neurons 1	Striatal neurons 2	39.7422	37.972	1.0466	3.5702e-37	9.94994e-37
chr1-134382305-134383796	Unipolar brush cells	Pituitary cells	37.472	35.9274	1.04298	2.91113e-52	1.16414e-51
chr1-134421642-134423105	Pituitary cells	Cerebellum granule neurons	44.3695	42.7305	1.03835	4.4124e-36	1.19512e-35
chr1-134457977-134458772	Astrocytes	Oligodendrocyte progenitor cells	24.5751	11.9025	2.06381	8.76856e-258	5.92136e-256
chr1-134483784-134485107	Inferior olivary nucleus neurons	Bergmann glia	52.2213	34.8311	1.49913	4.82914e-61	2.3184e-60
chr1-134487612-134489394	Habenula neurons	Ependymal cells	38.0333	37.2724	1.02041	1.93329e-65	1.014e-64
chr1-134573440-134574971	Cerebellum interneurons	Cerebellum granule neurons	26.6152	25.957	1.02534	1.59569e-169	4.0197e-168
chr1-134578474-134580289	Cerebellum granule neurons	Astrocytes	27.3945	22.3838	1.22375	1.0864e-254	7.08306e-253
chr1-134609863-134610666	Inferior olivary nucleus neurons	OB neurons 3	31.0225	12.0364	2.57609	3.90183e-67	2.11583e-66
chr1-134626827-134627606	Cerebellum granule neurons	Cerebellum interneurons	24.9559	23.05	1.08265	5.204e-315	6.24106e-313
chr1-134632117-134633386	Cerebellum granule neurons	Cerebellum interneurons	20.1479	19.5956	1.02817	3.40556e-125	4.79918e-124
chr1-134636387-134638281	Cerebellum granule neurons	Cerebellum interneurons	49.2767	38.0602	1.29463	0	0
chr1-134646701-134648212	Inferior olivary nucleus neurons	Striatal neurons 1	29.3299	22.2365	1.31886	3.85961e-227	1.86971e-225
chr1-134652897-134653915	Ependymal cells	Cerebellum granule neurons	39.3957	26.3311	1.49598	2.48623e-167	6.09632e-166
chr1-134665042-134666242	Inferior olivary nucleus neurons	Cerebellum interneurons	30.0377	15.4946	1.93799	6.45801e-164	1.51583e-162
chr1-134684060-134684774	Ependymal cells	Inferior olivary nucleus neurons	29.2963	10.5653	2.77121	5.47518e-72	3.25996e-71
chr1-134730150-134732100	Vascular leptomeningeal cells	Choroid plexus epithelial cells	20.5395	19.3201	1.06308	1.10316e-64	5.69893e-64
chr1-134775626-134776142	Cerebellum granule neurons	Cerebellum interneurons	24.3258	13.1406	1.85055	1.01736e-218	4.49467e-217
chr1-134793233-134794822	OB neurons 1	Striatal neurons 1	38.5965	14.5285	2.65546	0	0
chr1-134836729-134838243	OB neurons 1	Cortical projection neurons 2	27.1502	18.9462	1.43279	7.02198e-173	1.83825e-171
chr1-134839640-134840141	Ependymal cells	Striatal neurons 2	20.588	4.68365	4.38848	1.1875e-08	1.2943e-08
chr1-134882789-134884181	Striatal neurons 2	OB neurons 2	43.3647	38.9227	1.11409	9.48992e-36	2.54797e-35
chr1-134889987-134891059	Pituitary cells	Cerebellum granule neurons	32.7695	25.9219	1.26406	8.97839e-59	4.11875e-58
chr1-134914878-134916545	Bergmann glia	Inferior olivary nucleus neurons	27.408	23.173	1.18267	1.03493e-44	3.48332e-44
chr1-134923083-134924096	Bergmann glia	Astrocytes	26.0219	11.876	2.19013	1.82826e-177	5.03797e-176
chr1-134939371-134940707	OB neurons 1	Ependymal cells	26.0534	21.6689	1.20225	1.00538e-221	4.58788e-220
chr1-134946437-134948476	OB neurons 1	Bergmann glia	26.3418	24.3022	1.08389	9.29466e-299	9.53526e-297
chr1-135023980-135024871	Ependymal cells	Dentate gyrus neurons	25.4734	9.21835	2.76143	1.4322e-71	8.46158e-71
chr1-135073618-135076226	Bergmann glia	Pituitary cells	62.6659	55.8309	1.1224	4.25778e-80	2.93897e-79
chr1-135081583-135082625	Bergmann glia	Ependymal cells	28.8292	26.7062	1.07946	5.31628e-75	3.34341e-74
chr1-135086293-135087976	Bergmann glia	Oligodendrocyte progenitor cells	77.366	62.3406	1.24098	0	0
chr1-135088089-135088932	Bergmann glia	Astrocytes	25.341	15.7655	1.60699	2.55865e-237	1.37577e-235
chr1-135090333-135090913	Bergmann glia	Oligodendrocyte progenitor cells	32.5794	27.9042	1.16749	0	0
chr1-135095089-135095641	Bergmann glia	Astrocytes	22.4258	20.1894	1.11072	2.18177e-312	2.5421e-310
chr1-135097246-135098161	Bergmann glia	Ependymal cells	20.4557	19.7371	1.03639	4.06453e-131	6.20375e-130
chr1-135131975-135133303	Ependymal cells	Oligodendrocytes	20.9639	13.4535	1.55784	2.33663e-85	1.76704e-84
chr1-135210280-135211062	Microglia	Vascular leptomeningeal cells	22.4421	8.43665	2.6581	4.27664e-108	4.70184e-107
chr1-135211078-135212079	Ependymal cells	Striatal neurons 2	50.3352	31.6949	1.58793	4.90395e-51	1.90815e-50
chr1-135240834-135241843	Hindbrain neurons 1	Cerebellum granule neurons	24.2199	23.8075	1.01731	2.16744e-17	3.23795e-17
chr1-135295791-135297272	Astrocytes	Oligodendrocytes	33.0485	31.2164	1.05867	2.74345e-99	2.61927e-98
chr1-135301979-135303498	Oligodendrocytes	Astrocytes	63.1212	49.6157	1.27215	0	0
chr1-135306204-135306806	Unipolar brush cells	OB neurons 3	23.659	10.9645	2.15672	2.10989e-53	8.64507e-53
chr1-135307377-135308887	OB neurons 1	Unipolar brush cells	25.3783	22.5214	1.1268	6.1566e-160	1.37482e-158
chr1-135357535-135358553	Inferior olivary nucleus neurons	Unipolar brush cells	48.6316	43.207	1.12552	1.60018e-51	6.29509e-51
chr1-135437685-135439055	Pituitary cells	Oligodendrocyte progenitor cells	31.9882	20.5027	1.55993	2.94194e-113	3.49773e-112
chr1-135440837-135441674	Oligodendrocyte progenitor cells	Oligodendrocytes	20.9187	14.0978	1.48348	9.65596e-181	2.77018e-179
chr1-135442885-135443956	Oligodendrocyte progenitor cells	OB neurons 2	24.189	11.6679	2.0722	5.33951e-172	1.38279e-170
chr1-135467969-135468490	Inferior olivary nucleus neurons	Oligodendrocytes	20.1924	13.8013	1.46275	3.97445e-33	9.93967e-33
chr1-135492331-135493633	Dentate gyrus neurons	Oligodendrocytes	21.7827	20.3668	1.06949	1.11186e-132	1.73441e-131
chr1-135510647-135513801	OB neurons 2	Unipolar brush cells	70.5221	64.3974	1.09509	1.63733e-279	1.40103e-277
chr1-135532386-135532965	Inferior olivary nucleus neurons	Unipolar brush cells	21.3101	15.3022	1.39236	1.40185e-92	1.19824e-91
chr1-135546545-135548358	Microglia	Hindbrain neurons 1	40.4097	15.3337	2.63429	2.50817e-271	1.96331e-269
chr1-135558598-135559717	Microglia	Endothelial cells	36.5886	13.2457	2.76097	0	0
chr1-135586711-135588446	Microglia	Cerebellum interneurons	36.434	26.5361	1.37286	3.48564e-311	4.0118e-309
chr1-135592701-135593992	Oligodendrocytes	Oligodendrocyte progenitor cells	36.4219	31.6866	1.1494	0	0
chr1-135597250-135598738	Oligodendrocytes	Hindbrain neurons 1	29.5262	29.3017	1.00766	5.35762e-126	7.63204e-125
chr1-135614481-135616368	Oligodendrocyte progenitor cells	Pituitary cells	35.6162	35.2796	1.00954	3.90812e-197	1.3576e-195
chr1-135626386-135628827	Endothelial cells	Vascular leptomeningeal cells	30.5723	26.0697	1.17265	4.05163e-69	2.2831e-68
chr1-135656303-135657531	Oligodendrocytes	Bergmann glia	45.6099	30.3248	1.50388	1.29278e-280	1.12002e-278
chr1-135661769-135663274	Bergmann glia	Astrocytes	58.0058	53.0118	1.09419	0	0
chr1-135666747-135668011	Astrocytes	Oligodendrocytes	33.4587	31.9799	1.04623	0	0
chr1-135680235-135681189	Oligodendrocytes	Choroid plexus epithelial cells	26.4312	23.6473	1.11768	1.33817e-154	2.79901e-153
chr1-135692939-135695165	Ependymal cells	Oligodendrocytes	64.8997	50.8305	1.27673	3.95193e-239	2.17236e-237
chr1-135708882-135709472	Oligodendrocytes	Oligodendrocyte progenitor cells	24.167	11.98	2.01643	2.16674e-161	4.93383e-160
chr1-135710451-135710952	Oligodendrocytes	Endothelial cells	25.7801	3.05671	8.40969	3.98011e-235	2.08821e-233
chr1-135779716-135780611	Oligodendrocytes	Oligodendrocyte progenitor cells	25.5242	10.6834	2.38785	1.08131e-225	5.1566e-224
chr1-135792906-135793751	Ependymal cells	Oligodendrocytes	22.7304	15.7851	1.43971	6.00471e-47	2.13058e-46
chr1-135945038-135947066	Cerebellum granule neurons	Unipolar brush cells	29.3291	28.7916	1.01866	3.48776e-45	1.18695e-44
chr1-135977844-135979673	Unipolar brush cells	OB neurons 2	20.3104	19.6612	1.033	2.73374e-41	8.47129e-41
chr1-135988754-135990028	Cerebellum granule neurons	Hindbrain neurons 1	23.0128	20.8871	1.10172	4.5668e-160	1.02115e-158
chr1-136029887-136031851	Unipolar brush cells	Inferior olivary nucleus neurons	26.7453	17.8965	1.49417	4.53272e-80	3.12728e-79
chr1-136045382-136047057	Microglia	Cortical projection neurons 2	24.7234	16.3423	1.51253	2.28212e-160	5.1231e-159
chr1-136055572-136056575	Microglia	Cortical projection neurons 1	23.0211	10.8496	2.1208	7.00415e-173	1.83372e-171
chr1-136058774-136060163	Microglia	Unipolar brush cells	41.0692	36.8624	1.11409	1.31721e-186	4.04634e-185
chr1-136067606-136068499	Unipolar brush cells	Bergmann glia	44.3102	27.7151	1.59856	7.8588e-98	7.32488e-97
chr1-136069164-136069739	Oligodendrocytes	Microglia	23.7822	17.5452	1.35528	3.98807e-134	6.35198e-133
chr1-136069841-136070655	Oligodendrocytes	Bergmann glia	28.699	19.1688	1.49691	9.34221e-138	1.55884e-136
chr1-136142269-136142857	Oligodendrocyte progenitor cells	Oligodendrocytes	20.8656	4.42509	4.70691	1.71279e-195	5.82836e-194
chr1-136161629-136162852	Oligodendrocyte progenitor cells	Inferior olivary nucleus neurons	24.9357	13.7636	1.81112	3.68089e-83	2.68079e-82
chr1-136187416-136189259	Cerebellum granule neurons	Ependymal cells	40.5322	37.2327	1.0886	1.18047e-198	4.17626e-197
chr1-136272375-136274779	Pituitary cells	Unipolar brush cells	74.4611	56.9095	1.30836	8.89408e-50	3.36587e-49
chr1-136328858-136329461	Inferior olivary nucleus neurons	Striatal neurons 2	21.7354	9.66218	2.24824	1.76209e-125	2.49424e-124
chr1-136342698-136343951	Ependymal cells	Inferior olivary nucleus neurons	47.1687	39.5463	1.1927	2.6676e-67	1.45139e-66
chr1-136383602-136384690	Oligodendrocyte progenitor cells	Oligodendrocytes	25.9346	15.9724	1.62332	1.80265e-245	1.06497e-243
chr1-136540731-136541852	Oligodendrocytes	OB neurons 1	20.3088	19.7078	1.03048	4.68103e-180	1.32957e-178
chr1-136551786-136554085	Striatal neurons 2	Unipolar brush cells	52.2568	48.0746	1.08698	1.97563e-57	8.81609e-57
chr1-136589171-136590390	Oligodendrocytes	Inferior olivary nucleus neurons	29.8951	22.0962	1.35279	2.04988e-222	9.42895e-221
chr1-136597996-136599117	Oligodendrocytes	Oligodendrocyte progenitor cells	23.1457	18.3005	1.26461	6.59124e-195	2.22862e-193
chr1-136610700-136612094	Ependymal cells	Vascular leptomeningeal cells	30.0058	20.1207	1.49105	2.79519e-122	3.78222e-121
chr1-137230437-137231230	Ependymal cells	Habenula neurons	41.8407	19.7279	2.12032	5.4537e-72	3.24722e-71
chr1-137259347-137260637	Ependymal cells	Cortical projection neurons 1	24.4812	16.0144	1.52836	4.04487e-71	2.36859e-70
chr1-137305718-137306848	Striatal neurons 2	Ependymal cells	23.2379	13.5642	1.71265	2.45336e-77	1.61e-76
chr1-137515971-137517129	Unipolar brush cells	Cerebellum granule neurons	26.3417	22.0902	1.19237	1.89234e-155	3.99751e-154
chr1-137584320-137586324	Unipolar brush cells	Inferior olivary nucleus neurons	32.4955	27.7738	1.16995	6.2973e-125	8.84532e-124
chr1-137695234-137696346	Oligodendrocytes	Oligodendrocyte progenitor cells	33.9727	8.23559	4.12132	2.38327e-269	1.82766e-267
chr1-137825974-137827504	Oligodendrocytes	Unipolar brush cells	38.5442	36.6199	1.05253	1.83505e-48	6.73794e-48
chr1-137827803-137829079	OB neurons 1	Cerebellum granule neurons	27.5282	24.7771	1.11099	4.67176e-42	1.4755e-41
chr1-137842172-137842673	Inferior olivary nucleus neurons	Oligodendrocytes	21.9822	7.12198	3.08361	6.21305e-29	1.37535e-28
chr1-137855503-137856734	Oligodendrocytes	Cerebellum granule neurons	21.9407	16.9237	1.29627	4.45415e-137	7.3703e-136
chr1-138273292-138274664	Habenula neurons	Inferior olivary nucleus neurons	25.1183	21.4614	1.17031	1.25378e-101	1.24483e-100
chr1-138427058-138427674	Inferior olivary nucleus neurons	Habenula neurons	20.9942	10.9098	1.9235	4.88186e-38	1.39245e-37
chr1-138434142-138435841	Habenula neurons	Pituitary cells	22.3675	22.0342	1.01512	1.63394e-90	1.34889e-89
chr1-138469224-138470302	Microglia	Choroid plexus epithelial cells	23.5641	9.52018	2.47363	2.30419e-196	7.91851e-195
chr1-138515308-138516194	Inferior olivary nucleus neurons	Interneurons 1	21.7354	6.58816	3.29567	3.63749e-32	8.85782e-32
chr1-138546771-138548256	Pituitary cells	Microglia	60.8054	55.1652	1.10222	5.04589e-215	2.14614e-213
chr1-138550143-138551009	Microglia	Purkinje neurons	20.4882	4.57977	4.46607	1.40785e-166	3.41441e-165
chr1-138740877-138741378	Habenula neurons	Interbrain and midbrain neurons 1	20.4583	2.16289	9.41986	1.35642e-31	3.24699e-31
chr1-138769054-138770451	Habenula neurons	Dentate gyrus neurons	29.8109	19.3891	1.53723	1.61845e-68	9.00944e-68
chr1-138783791-138785148	Ependymal cells	Striatal neurons 2	26.3108	25.9107	1.01543	7.30942e-25	1.42533e-24
chr1-138890652-138892523	Habenula neurons	Pituitary cells	33.6549	27.9344	1.20471	6.96164e-37	1.9261e-36
chr1-138909868-138912108	Endothelial cells	Dentate gyrus neurons	26.1181	24.3144	1.07415	6.22257e-104	6.41365e-103
chr1-139273983-139275290	Astrocytes	Ependymal cells	23.9711	13.8872	1.72561	1.9131e-183	5.66935e-182
chr1-139349423-139350934	Pituitary cells	Striatal neurons 2	50.8753	43.7539	1.16272	7.01468e-57	3.09409e-56
chr1-139381884-139383167	Pituitary cells	Choroid plexus epithelial cells	25.4061	20.8877	1.21622	1.95272e-14	2.60052e-14
chr1-139388826-139389548	Striatal neurons 2	OB neurons 3	27.6805	3.28453	8.40501	2.68966e-55	1.14729e-54
chr1-139407900-139409617	Inferior olivary nucleus neurons	Striatal neurons 2	21.4633	16.557	1.29615	1.62771e-105	1.71834e-104
chr1-140110813-140111797	Microglia	Vascular leptomeningeal cells	22.4092	15.2417	1.46995	2.36459e-226	1.13593e-224
chr1-140425292-140426016	Striatal neurons 2	Interneurons 2	23.6294	2.58995	9.09223	8.47277e-50	3.20771e-49
chr1-141933351-141934496	Ependymal cells	Dentate gyrus neurons	24.9987	13.4394	1.85947	2.09206e-142	3.71767e-141
chr1-142350327-142351264	Inferior olivary nucleus neurons	Cerebellum interneurons	21.302	12.0773	1.76318	9.5432e-119	1.22874e-117
chr1-142858826-142859327	Ependymal cells	Endothelial cells	20.2491	1.96693	10.2477	1.83624e-17	2.75054e-17
chr1-142980886-142981829	Astrocytes	Bergmann glia	35.7259	12.1422	2.94069	0	0
chr1-142988566-142989067	Striatal neurons 2	Inferior olivary nucleus neurons	22.3384	4.46575	4.99322	3.25473e-48	1.18836e-47
chr1-143002189-143002690	Inferior olivary nucleus neurons	Purkinje neurons	21.3081	4.86495	4.373	1.14696e-16	1.6664e-16
chr1-143138014-143139480	Inferior olivary nucleus neurons	Ependymal cells	24.5967	17.6887	1.39031	6.53251e-50	2.47881e-49
chr1-143515820-143517252	Habenula neurons	Unipolar brush cells	46.0868	27.3612	1.68413	4.33598e-123	5.93562e-122
chr1-143521609-143522415	Inferior olivary nucleus neurons	Unipolar brush cells	27.0614	21.3138	1.26954	2.27675e-24	4.36931e-24
chr1-143577688-143579185	Cerebellum granule neurons	Striatal neurons 2	34.9019	33.7529	1.03403	1.05216e-39	3.13354e-39
chr1-143614482-143616286	Pituitary cells	Inferior olivary nucleus neurons	53.7611	40.9906	1.31147	2.39507e-30	5.5256e-30
chr1-143649550-143650054	Inferior olivary nucleus neurons	Purkinje neurons	20.2737	5.37387	3.76749	1.45142e-39	4.30806e-39
chr1-143651997-143653831	Cerebellum granule neurons	Pituitary cells	51.3676	49.4142	1.03952	1.85228e-47	6.64798e-47
chr1-143695704-143696677	Bergmann glia	Ependymal cells	22.2614	7.25756	3.0645	3.4678e-117	4.36786e-116
chr1-143791858-143793042	Microglia	Cortical projection neurons 3	41.1686	7.3753	5.57576	0	0
chr1-143793274-143794560	Microglia	Pituitary cells	39.0934	23.7556	1.64538	0	0
chr1-143813631-143814791	Striatal neurons 1	Inferior olivary nucleus neurons	20.4206	15.9461	1.28043	3.58472e-148	6.87912e-147
chr1-143879017-143880947	Microglia	Pituitary cells	67.2754	59.3766	1.13301	1.05782e-114	1.2861e-113
chr1-144064630-144066514	Ependymal cells	Striatal neurons 1	29.708	18.6254	1.59471	6.49139e-181	1.86608e-179
chr1-146369826-146371622	Cerebellum granule neurons	Oligodendrocyte progenitor cells	34.2881	27.2521	1.25809	9.38359e-136	1.52728e-134
chr1-146373002-146374849	Cerebellum granule neurons	Striatal neurons 2	51.7922	41.5898	1.24525	9.01255e-249	5.51422e-247
chr1-146719756-146720282	Oligodendrocyte progenitor cells	Habenula neurons	25.739	9.15872	2.80835	2.91493e-219	1.29488e-217
chr1-148575549-148576759	Oligodendrocytes	Striatal neurons 2	34.3714	8.11686	4.23059	3.70436e-281	3.22909e-279
chr1-148778822-148780261	Microglia	Interbrain and midbrain neurons 1	21.888	5.80523	3.76562	1.16656e-206	4.50245e-205
chr1-149546351-149547241	Inferior olivary nucleus neurons	OB neurons 1	26.183	8.68355	3.01293	6.49432e-72	3.86067e-71
chr1-149633836-149634705	Striatal neurons 2	Striatal neurons 1	20.9524	7.09586	2.95002	1.32385e-29	2.98878e-29
chr1-149836432-149837611	Microglia	Oligodendrocytes	27.5443	11.7001	2.35304	4.15308e-208	1.63183e-206
chr1-150268205-150269670	Pituitary cells	Unipolar brush cells	78.3732	73.3474	1.06851	1.93919e-122	2.62929e-121
chr1-150411469-150412402	Ependymal cells	Choroid plexus epithelial cells	31.4504	16.8919	1.86136	7.28237e-50	2.76054e-49
chr1-150556274-150558182	Pituitary cells	Dentate gyrus neurons	25.5683	19.707	1.29727	6.58267e-163	1.52727e-161
chr1-150658738-150659645	Inferior olivary nucleus neurons	Striatal neurons 1	21.7354	5.70874	3.80247	1.0455e-38	3.03491e-38
chr1-150938016-150938594	Ependymal cells	Endothelial cells	22.361	9.88768	2.26022	3.29212e-56	1.43164e-55
chr1-150954563-150955110	Inferior olivary nucleus neurons	Ependymal cells	21.3892	10.9881	1.94571	1.35055e-14	1.8091e-14
chr1-150963551-150964896	Inferior olivary nucleus neurons	Hindbrain neurons 2	33.2807	16.357	2.03401	6.3724e-101	6.25293e-100
chr1-151111270-151112880	Bergmann glia	Inferior olivary nucleus neurons	25.9125	19.3561	1.33855	1.78246e-197	6.21732e-196
chr1-151126270-151127198	Microglia	Cortical projection neurons 3	36.9345	11.0484	3.34084	1.68575e-320	2.13786e-318
chr1-151163220-151163868	Microglia	Cortical projection neurons 3	24.0734	4.11077	5.84439	2.1889e-233	1.12857e-231
chr1-151213904-151214422	Ependymal cells	Microglia	20.8721	11.9297	1.74897	1.28298e-106	1.37696e-105
chr1-151218598-151221348	Microglia	Pituitary cells	87.2858	80.381	1.08589	7.96482e-190	2.54685e-188
chr1-151303613-151305111	Unipolar brush cells	Cerebellum granule neurons	74.6688	51.0926	1.46135	1.77505e-107	1.93178e-106
chr1-151375687-151377293	Bergmann glia	Pituitary cells	45.3526	45.106	1.00546	7.29474e-99	6.91385e-98
chr1-151561687-151562989	Microglia	Ependymal cells	22.7689	14.6389	1.55498	1.72179e-188	5.40895e-187
chr1-151595433-151596309	Inferior olivary nucleus neurons	Hindbrain neurons 2	21.3101	10.2082	2.08648	1.48979e-31	3.5616e-31
chr1-151630558-151631980	Pituitary cells	Unipolar brush cells	64.5783	48.537	1.33043	1.75561e-49	6.59655e-49
chr1-151700312-151701389	Inferior olivary nucleus neurons	Pituitary cells	37.7637	8.32488	4.532	3.33617e-55	1.42046e-54
chr1-151720926-151722567	Pituitary cells	Hindbrain neurons 1	25.1316	15.1219	1.66149	9.00528e-74	5.5419e-73
chr1-151753986-151754557	Ependymal cells	Oligodendrocytes	20.4672	13.046	1.56841	5.7472e-87	4.46985e-86
chr1-151756712-151757868	Bergmann glia	Astrocytes	21.0564	9.94891	2.11533	3.13895e-98	2.94435e-97
chr1-151765625-151767696	Oligodendrocyte progenitor cells	Interneurons 1	20.0064	18.2124	1.09845	2.25805e-118	2.89181e-117
chr1-151800984-151803156	Inferior olivary nucleus neurons	Bergmann glia	36.2147	21.8387	1.65798	4.46131e-66	2.36884e-65
chr1-151803980-151804928	Inferior olivary nucleus neurons	Pituitary cells	34.4121	9.59707	3.58299	5.41819e-26	1.09588e-25
chr1-151807531-151808615	Inferior olivary nucleus neurons	Oligodendrocytes	33.7537	11.2156	3.00773	2.91499e-51	1.13982e-50
chr1-151819394-151821110	Inferior olivary nucleus neurons	OB neurons 1	52.3236	24.3456	2.14873	4.78538e-95	4.26965e-94
chr1-151822845-151824296	Pituitary cells	Microglia	26.0141	22.969	1.13252	3.61227e-140	6.23907e-139
chr1-151828794-151829896	Inferior olivary nucleus neurons	Pituitary cells	30.4575	12.2266	2.48986	2.75124e-42	8.73752e-42
chr1-151861643-151862621	Cerebellum granule neurons	Hindbrain neurons 2	33.9663	16.6644	2.03764	4.40866e-237	2.36415e-235
chr1-151902130-151903043	Cerebellum granule neurons	Choroid plexus epithelial cells	22.3056	9.74988	2.28646	1.04445e-166	2.53741e-165
chr1-151941208-151941709	Ependymal cells	Cerebellum granule neurons	23.7637	5.993	3.9603	4.44534e-45	1.50874e-44
chr1-151964356-151967353	Cerebellum granule neurons	Hindbrain neurons 1	83.9248	76.9225	1.09102	1.99846e-217	8.72262e-216
chr1-152040645-152041896	Cerebellum granule neurons	Habenula neurons	24.8193	20.1547	1.23133	1.84381e-200	6.64335e-199
chr1-152106967-152108133	Inferior olivary nucleus neurons	Interneurons 2	27.4907	8.66995	3.1683	2.89257e-34	7.46315e-34
chr1-152163569-152164424	Inferior olivary nucleus neurons	Hindbrain neurons 2	22.04	7.6064	2.89507	7.63621e-41	2.34072e-40
chr1-152180176-152181065	Unipolar brush cells	Cerebellum granule neurons	22.3356	12.5602	1.77767	3.13407e-84	2.32534e-83
chr1-152244036-152245396	Inferior olivary nucleus neurons	Unipolar brush cells	24.385	20.7091	1.17742	9.22032e-58	4.14213e-57
chr1-152261647-152262702	Inferior olivary nucleus neurons	Unipolar brush cells	29.7874	26.6519	1.1176	1.18479e-11	1.42096e-11
chr1-152275355-152277370	Habenula neurons	Hindbrain neurons 2	46.2398	30.5596	1.51294	6.60118e-82	4.7059e-81
chr1-152297975-152299207	Inferior olivary nucleus neurons	Habenula neurons	22.436	13.3626	1.6785	1.75122e-106	1.87482e-105
chr1-152315062-152316303	Hindbrain neurons 1	Cortical projection neurons 3	23.392	12.3245	1.89728	5.59616e-91	4.65766e-90
chr1-152337472-152338612	Endothelial cells	Habenula neurons	22.1783	13.9635	1.58788	2.88704e-119	3.74175e-118
chr1-152399776-152401570	Unipolar brush cells	OB neurons 1	25.3753	24.9983	1.01508	2.34287e-49	8.77922e-49
chr1-152429557-152430677	Microglia	Habenula neurons	26.6547	7.34895	3.62343	2.26599e-208	8.92622e-207
chr1-152452365-152452931	Bergmann glia	Astrocytes	25.22	12.8515	1.96167	4.31168e-206	1.65119e-204
chr1-152479309-152480394	Ependymal cells	Bergmann glia	35.3712	11.9488	2.9586	1.50201e-69	8.53591e-69
chr1-152482048-152484208	Bergmann glia	Astrocytes	33.8238	25.7481	1.31352	1.39862e-204	5.26188e-203
chr1-152488142-152488953	Microglia	Ependymal cells	24.2102	17.9039	1.35204	1.206e-223	5.61803e-222
chr1-152498531-152500126	Bergmann glia	Astrocytes	25.4781	23.8704	1.06732	4.2666e-239	2.34457e-237
chr1-152500207-152501375	Bergmann glia	Microglia	33.1325	29.3755	1.12785	3.13579e-111	3.61686e-110
chr1-152515908-152516917	Choroid plexus epithelial cells	Cerebellum granule neurons	23.1169	16.6543	1.38782	3.22659e-86	2.47722e-85
chr1-152625786-152627122	Unipolar brush cells	Striatal neurons 2	25.8141	18.44	1.39968	4.0902e-106	4.35527e-105
chr1-152640911-152643229	Hindbrain neurons 1	Unipolar brush cells	63.9028	60.5702	1.05501	9.67827e-51	3.74154e-50
chr1-152668418-152669682	Oligodendrocytes	Oligodendrocyte progenitor cells	25.0134	22.231	1.1251	8.64368e-281	7.50966e-279
chr1-152691897-152694115	Ependymal cells	Oligodendrocyte progenitor cells	27.1472	23.113	1.17447	5.00647e-72	2.98303e-71
chr1-152713238-152715362	Ependymal cells	Cortical projection neurons 3	23.4654	18.9357	1.23908	8.15669e-113	9.63194e-112
chr1-152777318-152780754	OB neurons 1	Cerebellum granule neurons	94.764	93.7439	1.01088	8.52959e-102	8.49002e-101
chr1-152830220-152832448	Inferior olivary nucleus neurons	Habenula neurons	63.1673	50.3546	1.2544	4.2424e-236	2.25471e-234
chr1-152850177-152851332	Inferior olivary nucleus neurons	Cerebellum granule neurons	24.5609	20.1012	1.22176	2.06033e-123	2.83195e-122
chr1-152875659-152877094	Cerebellum granule neurons	Unipolar brush cells	42.3147	28.5524	1.48183	1.51003e-247	9.11911e-246
chr1-152886299-152887859	Ependymal cells	Striatal neurons 1	32.6155	20.6642	1.57808	6.78209e-111	7.78217e-110
chr1-152889876-152890987	Bergmann glia	Cerebellum granule neurons	24.4419	18.6572	1.30989	3.47256e-164	8.17453e-163
chr1-152929553-152930752	Bergmann glia	Habenula neurons	27.7671	16.2195	1.71152	3.81157e-129	5.6729e-128
chr1-152940521-152942316	Cerebellum granule neurons	Cerebellum interneurons	42.8264	26.4253	1.62042	2.07595e-305	2.25926e-303
chr1-152959468-152961009	Cerebellum granule neurons	Unipolar brush cells	21.7974	20.0824	1.08536	1.33279e-122	1.81172e-121
chr1-153101419-153103188	Oligodendrocyte progenitor cells	Vascular leptomeningeal cells	23.132	20.6149	1.12204	1.63844e-183	4.85879e-182
chr1-153111106-153111875	Ependymal cells	Interneurons 2	31.2291	6.12092	5.09533	6.00851e-49	2.22959e-48
chr1-153156024-153156998	Inferior olivary nucleus neurons	Unipolar brush cells	25.5857	11.1115	2.30147	1.38594e-28	3.03631e-28
chr1-153183740-153185161	Pituitary cells	Vascular leptomeningeal cells	24.7717	23.1083	1.07195	2.15296e-98	2.02468e-97
chr1-153207580-153209929	Vascular leptomeningeal cells	Choroid plexus epithelial cells	65.5944	61.3954	1.06838	1.30145e-78	8.74121e-78
chr1-153289810-153291174	Microglia	Oligodendrocytes	38.524	22.3451	1.72372	0	0
chr1-153299927-153301856	Ependymal cells	Cerebellum granule neurons	28.133	26.3043	1.0695	2.17784e-62	1.07415e-61
chr1-153362379-153363753	Ependymal cells	Microglia	42.0793	40.5227	1.0384	3.45264e-67	1.87383e-66
chr1-153407509-153408455	Microglia	Pituitary cells	20.6917	8.85121	2.33621	4.25638e-140	7.34299e-139
chr1-153516995-153518763	Inferior olivary nucleus neurons	Pituitary cells	28.7729	22.6657	1.26933	1.46335e-115	1.8026e-114
chr1-153528497-153529859	Cerebellum granule neurons	Purkinje neurons	35.3457	32.8447	1.07612	3.5729e-307	3.9568e-305
chr1-153540366-153541639	Cerebellum granule neurons	Striatal neurons 1	27.5155	25.4913	1.07938	4.0155e-210	1.61626e-208
chr1-153542822-153543946	Cerebellum granule neurons	Cerebellum interneurons	25.7558	19.0024	1.35521	5.93198e-207	2.29759e-205
chr1-153554557-153556101	Cerebellum granule neurons	Hindbrain neurons 1	44.5905	30.9402	1.44104	1.97981e-274	1.60633e-272
chr1-153573083-153574548	Inferior olivary nucleus neurons	Striatal neurons 2	27.7404	20.8318	1.33148	5.78515e-146	1.07875e-144
chr1-153613008-153614024	Ependymal cells	Striatal neurons 1	25.5848	12.5619	2.03587	9.67725e-85	7.24129e-84
chr1-153627482-153628660	Pituitary cells	Habenula neurons	20.217	17.6359	1.14627	3.06036e-130	4.62163e-129
chr1-153774678-153776601	Astrocytes	Oligodendrocytes	69.8842	65.76	1.06271	2.94754e-229	1.45674e-227
chr1-153776721-153777602	Bergmann glia	Astrocytes	23.8484	22.1191	1.07815	1.41916e-160	3.19535e-159
chr1-153785635-153787005	Astrocytes	Microglia	36.2392	29.0426	1.24771	0	0
chr1-153870577-153871078	Oligodendrocytes	Purkinje neurons	21.4827	4.17498	5.13568	1.02054e-201	3.72363e-200
chr1-153872953-153873520	Oligodendrocytes	Vascular leptomeningeal cells	37.0387	12.2578	3.01999	0	0
chr1-153978379-153980394	Bergmann glia	Astrocytes	61.9645	58.3966	1.06109	0	0
chr1-153991711-153992531	Microglia	Vascular leptomeningeal cells	21.7568	8.54255	2.54506	1.26399e-207	4.94022e-206
chr1-153993078-153994841	Astrocytes	Bergmann glia	58.9091	50.676	1.16243	0	0
chr1-154015235-154015865	Astrocytes	Bergmann glia	34.4487	13.3132	2.58636	0	0
chr1-154025157-154026732	Vascular leptomeningeal cells	Pituitary cells	41.1815	24.5753	1.67546	3.81197e-176	1.03557e-174
chr1-154031850-154033386	Astrocytes	Ependymal cells	46.6473	34.7254	1.34322	0	0
chr1-154050112-154051534	Microglia	Endothelial cells	20.4397	10.1237	2.018	6.60668e-145	1.21527e-143
chr1-154055996-154057198	Astrocytes	Bergmann glia	20.5499	14.0569	1.46158	3.83427e-57	1.70054e-56
chr1-154099374-154100397	Inferior olivary nucleus neurons	Cortical projection neurons 3	21.9473	13.6559	1.60672	3.21593e-104	3.32891e-103
chr1-154133738-154135313	Inferior olivary nucleus neurons	Striatal neurons 1	21.233	19.4321	1.09263	3.78154e-261	2.63696e-259
chr1-154485142-154486210	Inferior olivary nucleus neurons	Habenula neurons	28.7716	18.2795	1.57367	3.0501e-70	1.7563e-69
chr1-154537140-154538234	OB neurons 1	Inferior olivary nucleus neurons	22.2965	19.6625	1.13389	2.1714e-173	5.72053e-172
chr1-154563479-154565564	OB neurons 1	Cortical projection neurons 3	28.8548	25.1713	1.14628	9.827e-229	4.82932e-227
chr1-154598772-154600218	OB neurons 1	Striatal neurons 1	22.4205	19.8196	1.13116	6.34837e-197	2.20237e-195
chr1-154601753-154602985	Habenula neurons	OB neurons 1	27.4523	26.6618	1.02964	2.0035e-144	3.66491e-143
chr1-154667151-154668166	Unipolar brush cells	Cerebellum granule neurons	30.1983	28.771	1.04959	1.07978e-259	7.43346e-258
chr1-154717273-154717910	Ependymal cells	Cortical projection neurons 3	20.431	4.90733	4.15693	6.93133e-26	1.39706e-25
chr1-154736823-154737629	Cerebellum granule neurons	Ependymal cells	33.0741	19.7836	1.67146	1.25533e-297	1.2736e-295
chr1-154758416-154760703	Cerebellum granule neurons	Striatal neurons 2	36.93	33.7327	1.09475	1.32776e-207	5.18646e-206
chr1-154827874-154828905	Striatal neurons 2	Striatal neurons 1	21.2397	7.62676	2.78255	2.74808e-81	1.93757e-80
chr1-154875218-154876043	Cerebellum granule neurons	Inferior olivary nucleus neurons	20.7048	15.1868	1.36311	1.8189e-200	6.55498e-199
chr1-154901465-154902099	Ependymal cells	Hindbrain neurons 1	20.2273	16.8265	1.20199	3.02279e-24	5.77883e-24
chr1-154914247-154915568	Cerebellum granule neurons	Cortical projection neurons 2	25.2686	17.8423	1.41599	1.46428e-239	8.09225e-238
chr1-154925912-154926413	Microglia	Ependymal cells	22.0553	3.83945	5.73206	1.13974e-176	3.11416e-175
chr1-154926426-154928055	Hindbrain neurons 1	Microglia	38.3453	29.0916	1.31798	1.71026e-194	5.75749e-193
chr1-154934611-154936453	Ependymal cells	Microglia	31.1095	22.2049	1.40084	3.06107e-86	2.35136e-85
chr1-154945428-154946066	Inferior olivary nucleus neurons	Ependymal cells	34.2458	27.6117	1.24018	5.37919e-51	2.09099e-50
chr1-154958537-154960223	Bergmann glia	Endothelial cells	46.1947	46.1147	1.00173	2.1796e-136	3.57699e-135
chr1-154966971-154968696	Astrocytes	OB neurons 1	24.0577	22.6799	1.06072	1.12414e-114	1.36595e-113
chr1-154973502-154975714	Microglia	Cerebellum granule neurons	68.3292	63.8412	1.07029	9.53048e-146	1.77188e-144
chr1-154985024-154986904	Striatal neurons 2	Pituitary cells	22.5853	10.3208	2.18718	1.23584e-66	6.6356e-66
chr1-155021941-155023425	Microglia	Endothelial cells	22.5714	16.3531	1.38002	3.7466e-78	2.49491e-77
chr1-155033817-155035398	Pituitary cells	Endothelial cells	54.8491	42.2858	1.29703	2.03729e-79	1.38969e-78
chr1-155076682-155078518	Striatal neurons 1	Dentate gyrus neurons	20.5693	20.3981	1.00839	1.84488e-130	2.79313e-129
chr1-155085622-155086666	Pituitary cells	Choroid plexus epithelial cells	21.3287	19.4595	1.09601	2.46783e-73	1.50536e-72
chr1-155087887-155089175	Oligodendrocytes	Choroid plexus epithelial cells	30.6892	18.4072	1.66688	2.29736e-150	4.53911e-149
chr1-155090725-155092010	Unipolar brush cells	Hindbrain neurons 1	24.3862	23.3933	1.04242	9.02821e-115	1.09879e-113
chr1-155098672-155100705	Choroid plexus epithelial cells	Oligodendrocytes	35.3648	28.8595	1.22534	1.66087e-58	7.57765e-58
chr1-155105194-155106365	OB neurons 2	Cerebellum interneurons	21.9902	21.4374	1.02577	2.4856e-84	1.84736e-83
chr1-155109469-155110513	Pituitary cells	Oligodendrocytes	30.9908	26.1957	1.18298	1.54385e-152	3.14466e-151
chr1-155114908-155116073	Oligodendrocytes	Oligodendrocyte progenitor cells	39.5817	13.6006	2.90889	8.80412e-269	6.71222e-267
chr1-155119448-155121143	Oligodendrocytes	Astrocytes	31.5273	27.0839	1.164	9.17441e-213	3.8031e-211
chr1-155182580-155183663	Striatal neurons 2	Striatal neurons 1	31.1334	16.8152	1.851	2.36889e-151	4.73911e-150
chr1-155292094-155293528	Striatal neurons 2	Microglia	41.7217	36.7054	1.13663	9.24256e-67	4.97431e-66
chr1-155358165-155358666	Striatal neurons 2	Endothelial cells	29.4886	2.16463	13.5649	1.27164e-69	7.23576e-69
chr1-155433554-155434530	Striatal neurons 2	Cerebellum granule neurons	26.7493	25.8147	1.03619	3.62135e-55	1.54073e-54
chr1-155676737-155677885	Cerebellum granule neurons	Unipolar brush cells	23.9319	21.654	1.10515	2.13764e-151	4.28026e-150
chr1-155685417-155686345	Unipolar brush cells	Pituitary cells	23.2819	12.7865	1.82018	5.81101e-34	1.48713e-33
chr1-155687736-155689235	Inferior olivary nucleus neurons	Unipolar brush cells	30.4175	28.9149	1.05195	6.76728e-40	2.02518e-39
chr1-155848334-155850141	Striatal neurons 2	Cerebellum granule neurons	58.4291	55.4838	1.05307	1.72857e-73	1.05778e-72
chr1-155910912-155912646	Cerebellum granule neurons	Microglia	74.6216	69.9774	1.06636	2.01358e-179	5.67516e-178
chr1-156010587-156012145	Astrocytes	Bergmann glia	23.8914	18.0719	1.32184	1.10408e-188	3.47485e-187
chr1-156031615-156033114	Habenula neurons	Hindbrain neurons 2	24.3721	23.4157	1.04083	1.13245e-118	1.45649e-117
chr1-156130382-156131539	Ependymal cells	Cortical projection neurons 3	43.4346	15.6903	2.76712	2.57303e-77	1.68812e-76
chr1-156248129-156249440	Oligodendrocytes	Bergmann glia	26.5262	24.967	1.06243	2.21877e-48	8.13325e-48
chr1-156300510-156302227	Ependymal cells	Bergmann glia	41.871	31.988	1.30886	4.89732e-108	5.37884e-107
chr1-156385785-156387698	Striatal neurons 2	Cerebellum granule neurons	43.4349	41.8969	1.0367	2.3486e-56	1.02441e-55
chr1-156408394-156409398	Inferior olivary nucleus neurons	Unipolar brush cells	27.9428	13.5356	2.06361	5.88831e-52	2.33848e-51
chr1-156441380-156442716	OB neurons 1	Hindbrain neurons 1	23.0133	22.0308	1.04458	1.57185e-100	1.53305e-99
chr1-156457399-156458152	OB neurons 1	Striatal neurons 1	28.21	15.3707	1.83477	7.19722e-280	6.18811e-278
chr1-156471614-156473158	Pituitary cells	Choroid plexus epithelial cells	43.7338	33.7776	1.29467	1.49299e-186	4.58301e-185
chr1-156500271-156502599	Pituitary cells	Microglia	43.4033	40.1034	1.08226	1.24891e-141	2.19651e-140
chr1-156545459-156547471	Pituitary cells	Unipolar brush cells	54.5109	45.918	1.18709	1.59324e-63	8.03548e-63
chr1-156569387-156569915	Ependymal cells	Hindbrain neurons 1	21.3425	10.6777	1.99785	1.76833e-12	2.18616e-12
chr1-156579598-156580380	Inferior olivary nucleus neurons	Oligodendrocyte progenitor cells	23.4957	10.013	2.34518	3.9776e-24	7.57527e-24
chr1-156765828-156768195	Habenula neurons	Unipolar brush cells	51.0233	43.7076	1.16734	5.88312e-115	7.18041e-114
chr1-156791468-156792581	Unipolar brush cells	Hindbrain neurons 2	28.8573	8.77621	3.28552	3.1182e-59	1.44342e-58
chr1-156823998-156826011	Ependymal cells	Microglia	55.0265	20.6915	2.65858	7.69412e-224	3.59358e-222
chr1-156840284-156842170	Microglia	Vascular leptomeningeal cells	20.1748	14.8704	1.35647	3.88817e-144	7.08311e-143
chr1-156864119-156865249	Ependymal cells	OB neurons 1	20.3102	7.20087	2.81799	6.45664e-35	1.69532e-34
chr1-156866435-156867851	Bergmann glia	Astrocytes	23.785	22.152	1.07369	7.32964e-232	3.71428e-230
chr1-156980832-156982083	Striatal neurons 2	Habenula neurons	21.2677	9.50749	2.23564	4.2352e-66	2.2498e-65
chr1-156996375-156998074	Cortical projection neurons 3	Cortical projection neurons 1	22.4495	19.9243	1.12668	5.83038e-165	1.38554e-163
chr1-157057970-157059364	Inferior olivary nucleus neurons	Striatal neurons 2	30.619	22.7782	1.34407	4.08834e-115	5.00317e-114
chr1-157070882-157072460	Striatal neurons 2	Hindbrain neurons 1	23.3532	18.5403	1.25945	2.58349e-76	1.66426e-75
chr1-157238489-157240849	Unipolar brush cells	Pituitary cells	72.7307	66.5018	1.09365	6.68183e-54	2.7669e-53
chr1-157273823-157275484	Oligodendrocytes	Bergmann glia	53.2502	36.8808	1.44373	0	0
chr1-157307504-157308927	Striatal neurons 1	Pituitary cells	21.7203	21.2992	1.01976	1.31262e-198	4.64184e-197
chr1-157381575-157383778	Striatal neurons 2	Microglia	30.4556	22.5291	1.35168	1.4537e-161	3.31728e-160
chr1-157405570-157406801	Striatal neurons 2	OB neurons 3	35.6046	20.9119	1.70227	6.65058e-149	1.28973e-147
chr1-157419142-157420083	Striatal neurons 2	Choroid plexus epithelial cells	34.0029	10.4558	3.24991	5.694e-129	8.45459e-128
chr1-157443090-157443946	Striatal neurons 2	Pituitary cells	35.889	5.01888	7.13858	8.08663e-99	7.65969e-98
chr1-157765279-157766587	OB neurons 1	Striatal neurons 2	21.4465	16.3774	1.30933	2.90574e-200	1.04396e-198
chr1-158041810-158043112	Ependymal cells	Purkinje neurons	23.484	5.3333	4.39692	8.09985e-26	1.629e-25
chr1-158137736-158138547	Unipolar brush cells	Cerebellum granule neurons	28.933	21.1009	1.371	3.85434e-168	9.5474e-167
chr1-158181211-158184290	OB neurons 1	Striatal neurons 2	64.2472	62.9628	1.0204	3.19146e-266	2.35856e-264
chr1-158189531-158191074	Habenula neurons	Unipolar brush cells	35.8196	27.7673	1.28989	7.3311e-142	1.29323e-140
chr1-158340118-158341743	Cortical projection neurons 1	Striatal neurons 1	24.9151	21.7744	1.14417	1.11069e-234	5.79604e-233
chr1-158374721-158376214	Astrocytes	OB neurons 1	35.063	18.5588	1.88882	1.54929e-263	1.1095e-261
chr1-158380780-158382203	Astrocytes	Ependymal cells	22.8394	10.9929	2.07668	2.40341e-130	3.63501e-129
chr1-158405489-158406769	Striatal neurons 2	OB neurons 1	25.4928	12.4327	2.04961	1.02039e-93	8.8856e-93
chr1-158481278-158482602	Ependymal cells	Striatal neurons 2	28.6995	19.6087	1.46337	1.79705e-36	4.91806e-36
chr1-158575545-158576738	Cerebellum granule neurons	Unipolar brush cells	32.7549	12.322	2.65691	1.42173e-284	1.27936e-282
chr1-159058879-159060806	OB neurons 3	Cerebellum granule neurons	43.0433	42.9606	1.00193	2.16963e-84	1.61407e-83
chr1-159350593-159352314	Hindbrain neurons 1	Oligodendrocyte progenitor cells	39.5394	29.6723	1.33243	1.73905e-182	5.09491e-181
chr1-159359713-159361495	Habenula neurons	Striatal neurons 2	21.4062	19.279	1.11028	3.06654e-124	4.26799e-123
chr1-159365034-159366216	Oligodendrocyte progenitor cells	Pituitary cells	23.4023	15.9918	1.4631	1.4721e-161	3.35905e-160
chr1-159379047-159380232	Striatal neurons 2	OB neurons 3	22.0121	12.5819	1.74891	3.81555e-65	1.99004e-64
chr1-159397681-159398657	Ependymal cells	Astrocytes	22.8925	17.4183	1.3141	1.05994e-153	2.19115e-152
chr1-159415127-159416114	Ependymal cells	Oligodendrocyte progenitor cells	24.6216	13.1277	1.87488	1.90842e-85	1.44563e-84
chr1-159441660-159443759	Oligodendrocyte progenitor cells	Striatal neurons 2	38.4271	25.0684	1.53268	1.38946e-232	7.09503e-231
chr1-159488098-159489318	Ependymal cells	Astrocytes	41.0103	39.4312	1.04004	0	0
chr1-159491023-159492971	Oligodendrocyte progenitor cells	Bergmann glia	43.2441	28.2683	1.52959	5.04866e-276	4.17295e-274
chr1-159498040-159498932	Oligodendrocyte progenitor cells	Bergmann glia	32.0862	20.6541	1.55323	1.53612e-170	3.91842e-169
chr1-159505595-159506413	Cerebellum granule neurons	Unipolar brush cells	21.7244	13.2405	1.64027	8.81382e-154	1.82459e-152
chr1-159513860-159514962	Cerebellum granule neurons	Unipolar brush cells	20.7627	14.4927	1.43233	9.67083e-126	1.37377e-124
chr1-159544087-159545590	Ependymal cells	Dentate gyrus neurons	23.0566	21.548	1.06998	6.06162e-158	1.32183e-156
chr1-159588462-159589013	Oligodendrocyte progenitor cells	Oligodendrocytes	31.0268	11.58	2.67791	6.10643e-270	4.71903e-268
chr1-159600116-159601785	Cortical projection neurons 3	Oligodendrocyte progenitor cells	22.4231	16.9896	1.31962	2.68305e-121	3.57933e-120
chr1-160022328-160023275	Striatal neurons 2	Cerebellum granule neurons	35.5038	34.6542	1.02451	1.47755e-43	4.83817e-43
chr1-160039507-160041531	Cerebellum granule neurons	OB neurons 1	66.2026	59.9638	1.10403	1.15572e-61	5.61644e-61
chr1-160065004-160065964	OB neurons 3	Unipolar brush cells	24.0665	9.97231	2.41191	8.25271e-70	4.71388e-69
chr1-160077274-160079646	Choroid plexus epithelial cells	Habenula neurons	24.6445	17.6042	1.3997	7.04066e-93	6.05102e-92
chr1-160105491-160107185	Cerebellum granule neurons	Dentate gyrus neurons	33.2071	20.1902	1.64439	7.52252e-231	3.77321e-229
chr1-160113885-160115272	Cerebellum granule neurons	Unipolar brush cells	27.6626	22.9191	1.20688	1.44527e-176	3.94549e-175
chr1-160177858-160180347	Cerebellum granule neurons	Unipolar brush cells	58.4157	53.5341	1.09117	0	0
chr1-160349431-160349932	Inferior olivary nucleus neurons	Pituitary cells	21.3101	7.42289	2.86835	6.20765e-21	1.05912e-20
chr1-160362070-160363706	Striatal neurons 2	Cerebellum granule neurons	36.3003	23.6528	1.53449	5.97755e-148	1.14406e-146
chr1-160375665-160376635	Striatal neurons 2	Striatal neurons 1	21.4597	18.9081	1.13488	5.75775e-131	8.77149e-130
chr1-160406757-160408095	Striatal neurons 2	Unipolar brush cells	24.3208	22.9264	1.06079	3.04543e-101	3.00447e-100
chr1-160415883-160417237	Oligodendrocytes	Striatal neurons 1	21.5601	8.5906	2.50797	3.05758e-114	3.69073e-113
chr1-160520243-160521498	Ependymal cells	Oligodendrocytes	22.8744	18.8464	1.21361	8.33689e-131	1.26779e-129
chr1-160619358-160621134	Cerebellum granule neurons	Oligodendrocytes	39.075	28.0813	1.39136	1.37573e-63	6.94684e-63
chr1-160682986-160684218	Oligodendrocytes	Oligodendrocyte progenitor cells	29.6487	15.7914	1.87697	7.7282e-275	6.30341e-273
chr1-160733241-160735225	Inferior olivary nucleus neurons	Oligodendrocytes	54.0605	53.4349	1.0117	3.08526e-97	2.84677e-96
chr1-160861801-160863366	Pituitary cells	Striatal neurons 2	66.0512	58.6255	1.12664	1.0676e-80	7.44645e-80
chr1-160897484-160899010	Pituitary cells	Microglia	37.072	37.0206	1.00139	8.50104e-43	2.73336e-42
chr1-160958257-160959368	Inferior olivary nucleus neurons	OB neurons 1	24.8098	18.9731	1.30746	6.3836e-16	9.00958e-16
chr1-160969976-160971232	OB neurons 1	Striatal neurons 2	24.4153	20.6818	1.18043	7.63046e-181	2.19186e-179
chr1-161022974-161024049	Astrocytes	Bergmann glia	20.0296	17.7394	1.12903	5.0785e-40	1.52475e-39
chr1-161052327-161052910	Inferior olivary nucleus neurons	Bergmann glia	21.7354	14.799	1.46839	5.73937e-178	1.59031e-176
chr1-161060733-161061234	Pituitary cells	Astrocytes	21.402	2.6909	7.92771	1.96554e-23	3.65814e-23
chr1-161076953-161079400	Ependymal cells	Astrocytes	58.8415	45.2823	1.29937	1.21904e-93	1.06038e-92
chr1-161096904-161097512	Ependymal cells	Bergmann glia	25.3075	24.9281	1.01522	0	0
chr1-161101003-161101528	Astrocytes	Ependymal cells	20.8305	18.3	1.1382	4.20661e-316	5.11713e-314
chr1-161703734-161705159	Cerebellum granule neurons	Pituitary cells	62.449	60.3567	1.03466	1.35831e-93	1.18056e-92
chr1-161796248-161797696	Ependymal cells	Cerebellum granule neurons	42.3114	25.0423	1.68932	2.27109e-18	3.52189e-18
chr1-161803382-161804726	Pituitary cells	OB neurons 3	22.5903	18.3308	1.23224	3.65397e-26	7.42989e-26
chr1-161826926-161828617	Oligodendrocytes	Bergmann glia	39.8187	29.2185	1.36267	8.24831e-279	7.01904e-277
chr1-161831905-161833398	Microglia	Endothelial cells	29.208	15.1206	1.93105	7.73058e-210	3.09986e-208
chr1-161845534-161846035	Inferior olivary nucleus neurons	Microglia	21.6929	1.97696	10.9227	6.6845e-17	9.8002e-17
chr1-161920398-161922367	Ependymal cells	Pituitary cells	29.0985	15.5632	1.86914	1.71471e-59	7.97837e-59
chr1-161986314-161987252	Striatal neurons 2	Ependymal cells	21.4754	6.95623	3.08422	1.77282e-41	5.52008e-41
chr1-162010575-162012044	Unipolar brush cells	Inferior olivary nucleus neurons	20.2036	19.4962	1.03627	2.2433e-53	9.1854e-53
chr1-162024114-162025113	Oligodendrocytes	Ependymal cells	22.5004	11.812	1.90412	7.03515e-165	1.67021e-163
chr1-162100925-162102051	Striatal neurons 2	OB neurons 1	32.8014	11.7745	2.78429	2.30183e-104	2.38845e-103
chr1-162121239-162123027	Oligodendrocytes	Oligodendrocyte progenitor cells	37.1996	24.1846	1.53793	0	0
chr1-162140297-162142226	Striatal neurons 2	Oligodendrocytes	23.6691	18.8111	1.25811	1.81142e-67	9.89217e-67
chr1-162304077-162305858	Oligodendrocytes	Cerebellum granule neurons	45.4331	44.9975	1.00968	6.40836e-183	1.88608e-181
chr1-162336743-162337697	Pituitary cells	Oligodendrocytes	26.2363	17.8192	1.47209	1.95697e-157	4.23946e-156
chr1-162358180-162359648	Oligodendrocytes	Inferior olivary nucleus neurons	22.0357	19.9161	1.10637	9.43996e-125	1.32284e-123
chr1-162375468-162376962	Pituitary cells	Cerebellum granule neurons	37.9704	25.3937	1.49508	4.95317e-12	6.02356e-12
chr1-162397611-162399628	Inferior olivary nucleus neurons	Cerebellum granule neurons	56.1525	43.9947	1.27628	8.28058e-23	1.50867e-22
chr1-162492319-162493895	Pituitary cells	Bergmann glia	20.8041	12.3977	1.67751	2.70655e-13	3.45066e-13
chr1-162566839-162568999	Unipolar brush cells	Choroid plexus epithelial cells	49.1177	45.2004	1.08665	1.22177e-67	6.69218e-67
chr1-162685535-162687667	Astrocytes	Vascular leptomeningeal cells	26.4622	20.5946	1.28477	5.35806e-192	1.75848e-190
chr1-162707498-162708024	Ependymal cells	Pituitary cells	20.743	3.08543	6.70442	1.41652e-12	1.75748e-12
chr1-163042172-163043177	Bergmann glia	Astrocytes	24.4082	12.0233	2.02921	4.80455e-202	1.76059e-200
chr1-163107385-163108768	Bergmann glia	Oligodendrocyte progenitor cells	23.0503	20.7217	1.11232	4.61082e-174	1.22382e-172
chr1-163108948-163110485	Oligodendrocyte progenitor cells	Habenula neurons	24.4004	14.0189	1.74002	5.60671e-138	9.38897e-137
chr1-163138482-163140247	Bergmann glia	Astrocytes	39.2301	36.8336	1.06505	0	0
chr1-163140588-163142378	Astrocytes	Bergmann glia	29.9409	27.5112	1.08828	1.7836e-210	7.21498e-209
chr1-163230952-163231825	Unipolar brush cells	Choroid plexus epithelial cells	31.1861	30.102	1.036	6.62252e-50	2.51271e-49
chr1-163606860-163608184	Pituitary cells	Oligodendrocytes	36.3022	35.9471	1.00988	2.95734e-36	8.04733e-36
chr1-163756350-163758502	Pituitary cells	Cerebellum granule neurons	35.4983	35.0429	1.01299	4.0969e-21	7.03433e-21
chr1-163821926-163823384	Unipolar brush cells	Hindbrain neurons 1	37.4971	30.8303	1.21617	8.89528e-27	1.84354e-26
chr1-164011606-164013588	Ependymal cells	Choroid plexus epithelial cells	42.1509	21.1818	1.98949	3.03571e-46	1.05951e-45
chr1-164075961-164077998	Pituitary cells	Unipolar brush cells	74.454	64.1965	1.15976	1.97534e-85	1.49573e-84
chr1-164102882-164103920	Striatal neurons 2	Cerebellum granule neurons	21.7899	20.2923	1.07376	1.4111e-26	2.90725e-26
chr1-164134352-164135439	Unipolar brush cells	Pituitary cells	45.2557	36.9101	1.22605	5.13222e-39	1.50191e-38
chr1-164148184-164149451	Choroid plexus epithelial cells	Astrocytes	27.0011	21.1029	1.27937	6.21253e-162	1.42399e-160
chr1-164154043-164155450	Habenula neurons	OB neurons 1	25.0255	13.2247	1.89166	1.10685e-91	9.32598e-91
chr1-164222538-164223748	Ependymal cells	OB neurons 1	26.5759	19.29	1.37751	3.651e-143	6.55861e-142
chr1-164284936-164286645	Choroid plexus epithelial cells	Pituitary cells	66.8401	63.7158	1.04903	0	0
chr1-164289229-164289820	OB neurons 1	Hindbrain neurons 1	22.0415	16.0025	1.37714	9.43967e-104	9.70101e-103
chr1-164301587-164303915	OB neurons 1	Dentate gyrus neurons	31.6933	23.3551	1.35687	4.61509e-289	4.34384e-287
chr1-164404386-164405577	Ependymal cells	Dentate gyrus neurons	36.1106	14.8346	2.43324	8.8237e-104	9.07375e-103
chr1-164413356-164414826	OB neurons 1	Microglia	25.3778	21.5744	1.17621	8.08209e-296	8.0366e-294
chr1-164417400-164418671	OB neurons 2	Unipolar brush cells	29.6114	26.5117	1.11687	1.67982e-322	2.18081e-320
chr1-164433307-164434557	Pituitary cells	Dentate gyrus neurons	21.8371	16.5984	1.31543	3.70903e-144	6.75931e-143
chr1-164516567-164517414	Striatal neurons 2	Striatal neurons 1	25.331	17.3051	1.46352	5.62641e-246	3.3414e-244
chr1-164531835-164533343	Ependymal cells	Inferior olivary nucleus neurons	31.2996	12.4842	2.50593	1.19205e-99	1.14546e-98
chr1-164615020-164615840	Inferior olivary nucleus neurons	Cerebellum granule neurons	23.8158	23.0044	1.03525	3.11124e-169	7.81376e-168
chr1-164625643-164627211	OB neurons 2	OB neurons 1	25.4913	24.2869	1.04957	5.68189e-156	1.20923e-154
chr1-164675719-164676936	OB neurons 1	Interneurons 1	21.0721	11.5182	1.82875	1.26159e-167	3.10736e-166
chr1-164690465-164691744	Cerebellum granule neurons	Ependymal cells	22.2235	19.9756	1.11248	6.80863e-187	2.09952e-185
chr1-164723796-164725162	Unipolar brush cells	Cerebellum interneurons	45.2711	19.9253	2.2714	3.40218e-158	7.44093e-157
chr1-164725654-164727770	Striatal neurons 2	Cerebellum granule neurons	55.9068	50.7138	1.10238	7.97691e-223	3.68264e-221
chr1-164754008-164755061	Inferior olivary nucleus neurons	Unipolar brush cells	27.5876	20.9265	1.31816	2.67163e-150	5.27522e-149
chr1-164789782-164790678	Pituitary cells	Hindbrain neurons 2	24.0102	10.6879	2.24531	6.07534e-49	2.25419e-48
chr1-164845287-164846875	Striatal neurons 2	Interneurons 2	25.2778	21.8427	1.15719	2.23581e-143	4.03194e-142
chr1-164863197-164864858	Cerebellum interneurons	Hindbrain neurons 1	27.4627	21.7141	1.26462	2.27931e-143	4.10951e-142
chr1-164869308-164870372	OB neurons 1	OB neurons 2	22.1934	17.6517	1.25715	5.8335e-213	2.42321e-211
chr1-164873556-164874821	Hindbrain neurons 1	OB neurons 1	22.4877	21.579	1.04209	1.16227e-205	4.43005e-204
chr1-164902575-164903803	Pituitary cells	Inferior olivary nucleus neurons	34.9509	33.9036	1.03088	5.84871e-293	5.66658e-291
chr1-164911608-164912556	Ependymal cells	OB neurons 2	29.2082	17.6838	1.65133	1.19603e-153	2.47098e-152
chr1-164918830-164920275	Unipolar brush cells	Striatal neurons 2	27.5385	26.7065	1.03114	6.02768e-198	2.11268e-196
chr1-164946803-164948410	Ependymal cells	Striatal neurons 2	40.4333	25.6629	1.57533	1.08279e-30	2.5237e-30
chr1-165005129-165007073	Habenula neurons	Ependymal cells	22.4025	17.7623	1.26109	9.04142e-70	5.16082e-69
chr1-165014435-165015431	Microglia	OB neurons 2	21.0626	14.7635	1.42638	5.06487e-151	1.00887e-149
chr1-165020858-165022389	Microglia	Astrocytes	39.7493	25.2671	1.57294	2.07924e-217	9.07053e-216
chr1-165063829-165065407	Striatal neurons 2	Ependymal cells	52.6276	51.457	1.02275	9.25035e-54	3.8193e-53
chr1-165108252-165110631	Striatal neurons 2	Inferior olivary nucleus neurons	60.087	36.1537	1.66181	5.24448e-163	1.21795e-161
chr1-165268586-165269779	Inferior olivary nucleus neurons	Choroid plexus epithelial cells	20.5417	15.0649	1.36331	1.43622e-15	1.99899e-15
chr1-165286935-165289057	Pituitary cells	Cerebellum granule neurons	94.3511	90.4524	1.0431	9.40232e-118	1.19387e-116
chr1-165364560-165366057	Striatal neurons 2	Dentate gyrus neurons	21.5972	19.9587	1.08205	1.96128e-226	9.42845e-225
chr1-165416476-165417521	Endothelial cells	Habenula neurons	32.5164	11.0154	2.95013	4.94303e-117	6.2117e-116
chr1-165437865-165438700	Oligodendrocytes	Oligodendrocyte progenitor cells	37.0736	16.3729	2.26355	0	0
chr1-165445590-165446370	Oligodendrocytes	Bergmann glia	23.9694	10.2743	2.33164	2.51943e-175	6.78145e-174
chr1-165461357-165462444	Ependymal cells	Unipolar brush cells	54.8503	53.2018	1.03098	7.18393e-113	8.49002e-112
chr1-165468565-165471092	Oligodendrocytes	Cerebellum granule neurons	69.2899	68.9258	1.00528	3.26425e-136	5.34516e-135
chr1-165494468-165495413	Microglia	Vascular leptomeningeal cells	31.0943	5.31502	5.84117	2.96941e-299	3.06013e-297
chr1-165508642-165509414	Microglia	Endothelial cells	20.2981	9.03532	2.24515	1.28401e-182	3.76632e-181
chr1-165512026-165512868	Endothelial cells	Microglia	27.6657	4.94492	5.58549	1.73103e-143	3.12729e-142
chr1-165534839-165536046	Microglia	Endothelial cells	37.143	24.6401	1.50721	1.16562e-287	1.07977e-285
chr1-165545224-165546668	Microglia	Endothelial cells	38.4231	24.5888	1.5624	0	0
chr1-165590699-165592341	Pituitary cells	Cerebellum granule neurons	31.7071	30.771	1.03041	8.41114e-44	2.77123e-43
chr1-165602814-165603556	Inferior olivary nucleus neurons	Hindbrain neurons 1	21.7354	10.0276	2.1664	1.76032e-12	2.1764e-12
chr1-165762018-165763623	Striatal neurons 2	Bergmann glia	53.9282	35.1096	1.53584	0	0
chr1-165828282-165831268	Cerebellum granule neurons	Pituitary cells	90.2609	88.8103	1.01633	4.61783e-177	1.26705e-175
chr1-165875075-165877192	Striatal neurons 2	OB neurons 1	22.4419	17.503	1.28201	2.59019e-68	1.43659e-67
chr1-165965663-165966783	Microglia	Interbrain and midbrain neurons 1	36.904	6.98009	5.28091	0	0
chr1-166081233-166084141	OB neurons 1	Inferior olivary nucleus neurons	59.047	45.8762	1.28703	7.30193e-223	3.37286e-221
chr1-166105557-166106544	Ependymal cells	Hindbrain neurons 2	27.5798	8.79694	3.13274	4.82874e-50	1.83745e-49
chr1-166107216-166109291	Astrocytes	Bergmann glia	35.6585	33.4311	1.06661	9.13169e-260	6.29414e-258
chr1-166110080-166110853	Ependymal cells	Astrocytes	22.9255	21.8721	1.04814	9.35665e-160	2.08381e-158
chr1-166131368-166133010	Bergmann glia	OB neurons 2	22.9848	18.8883	1.21677	1.4235e-216	6.15459e-215
chr1-166135989-166137394	Ependymal cells	OB neurons 1	46.5649	27.0153	1.72338	1.13578e-137	1.89293e-136
chr1-166166453-166167167	Microglia	Dentate gyrus neurons	23.4241	3.40251	6.8671	1.79416e-220	8.07242e-219
chr1-166173131-166174256	Microglia	Vascular leptomeningeal cells	27.0503	4.48803	6.01604	3.71852e-236	1.97783e-234
chr1-166187653-166189223	Inferior olivary nucleus neurons	Cerebellum granule neurons	25.8452	15.8441	1.63081	2.23608e-30	5.16344e-30
chr1-166205982-166207973	Cerebellum granule neurons	Oligodendrocytes	73.5705	70.3532	1.04572	3.09626e-120	4.07097e-119
chr1-166222839-166224155	OB neurons 1	Ependymal cells	21.7143	21.1473	1.0268	6.0692e-112	7.07933e-111
chr1-166236279-166238022	Ependymal cells	Vascular leptomeningeal cells	46.1969	35.3428	1.30702	4.0094e-52	1.59857e-51
chr1-166256483-166258522	Microglia	OB neurons 1	26.3706	22.2845	1.18328	1.76182e-167	4.3291e-166
chr1-166344398-166344899	Ependymal cells	Microglia	23.7637	3.32722	7.1238	1.65551e-27	3.51033e-27
chr1-166623779-166625756	Unipolar brush cells	Inferior olivary nucleus neurons	34.4245	18.0273	1.90907	6.44274e-118	8.19818e-117
chr1-166628270-166629284	Cerebellum granule neurons	Ependymal cells	37.6092	23.7637	1.58239	0	0
chr1-166827586-166830950	Hindbrain neurons 1	Cerebellum granule neurons	53.8562	52.9065	1.01795	6.7491e-150	1.32516e-148
chr1-166893502-166895433	Unipolar brush cells	Cerebellum granule neurons	52.4306	37.5296	1.39694	2.40061e-188	7.52894e-187
chr1-166897168-166898459	Unipolar brush cells	Cerebellum granule neurons	23.0844	20.1217	1.14717	3.19128e-135	5.15856e-134
chr1-166933477-166934078	Ependymal cells	Choroid plexus epithelial cells	25.1088	10.6067	2.36598	2.31102e-27	4.87788e-27
chr1-167035668-167036895	Habenula neurons	Unipolar brush cells	28.3531	13.259	2.13755	4.56729e-53	1.85799e-52
chr1-167058409-167060223	Hindbrain neurons 2	Pituitary cells	21.0117	20.1162	1.0445	9.47965e-48	3.42453e-47
chr1-167067025-167068608	Bergmann glia	Unipolar brush cells	28.7435	23.7739	1.20895	9.74376e-167	2.36869e-165
chr1-167069662-167070646	Pituitary cells	Unipolar brush cells	25.0084	17.4757	1.43079	5.3553e-58	2.41705e-57
chr1-167111063-167113397	Pituitary cells	Cerebellum granule neurons	54.5987	52.193	1.04608	6.90765e-105	7.22027e-104
chr1-167135663-167136836	Cerebellum granule neurons	Inferior olivary nucleus neurons	37.1601	36.2187	1.02598	4.66593e-65	2.42891e-64
chr1-167163953-167165466	Microglia	OB neurons 3	26.2097	12.1381	2.15834	5.10506e-64	2.60211e-63
chr1-167176965-167178490	Unipolar brush cells	Pituitary cells	45.4294	36.0556	1.25991	4.4269e-46	1.53931e-45
chr1-167197387-167197942	Inferior olivary nucleus neurons	Oligodendrocytes	21.1299	10.0128	2.10918	2.98413e-31	7.0705e-31
chr1-167219734-167222238	Inferior olivary nucleus neurons	Cerebellum granule neurons	68.3372	60.7097	1.12562	3.15746e-100	3.06228e-99
chr1-167275575-167276647	OB neurons 1	Striatal neurons 1	22.6948	13.968	1.62433	2.59004e-213	1.07998e-211
chr1-167425674-167427285	Striatal neurons 1	Pituitary cells	22.6437	18.9559	1.19444	2.84047e-108	3.13149e-107
chr1-167464038-167465043	Inferior olivary nucleus neurons	OB neurons 1	24.4531	10.2928	2.37442	2.4625e-29	5.51504e-29
chr1-167488049-167489058	Astrocytes	Ependymal cells	26.3439	25.1635	1.04689	4.93212e-157	1.06291e-155
chr1-167564342-167565065	Unipolar brush cells	Choroid plexus epithelial cells	22.3463	6.75183	3.30625	3.81895e-50	1.4565e-49
chr1-167611498-167612122	Unipolar brush cells	OB neurons 3	20.3165	4.83446	4.19582	1.57249e-27	3.33677e-27
chr1-167629839-167631253	Choroid plexus epithelial cells	Unipolar brush cells	30.5153	23.4354	1.30197	1.9987e-99	1.91247e-98
chr1-167755558-167756317	Unipolar brush cells	Habenula neurons	36.1999	14.2991	2.53054	1.033e-64	5.34012e-64
chr1-167757274-167758115	Unipolar brush cells	OB neurons 3	29.0196	9.63335	3.01032	9.92501e-33	2.45482e-32
chr1-167769434-167770246	Inferior olivary nucleus neurons	Ependymal cells	21.4886	12.6537	1.69766	1.34368e-36	3.68914e-36
chr1-167806717-167807307	Inferior olivary nucleus neurons	Cortical projection neurons 1	21.0281	5.19895	4.03884	3.16698e-46	1.10472e-45
chr1-167990898-167992580	Pituitary cells	OB neurons 1	30.306	28.3522	1.06889	4.06767e-202	1.49169e-200
chr1-167996546-167997873	OB neurons 1	OB neurons 2	41.3175	26.9251	1.53434	0	0
chr1-168032599-168033797	OB neurons 1	Pituitary cells	26.4586	17.8396	1.48287	3.74569e-184	1.11908e-182
chr1-168041079-168042966	OB neurons 1	Ependymal cells	29.9413	24.5914	1.21746	6.70414e-78	4.44427e-77
chr1-168069109-168070208	Hindbrain neurons 1	OB neurons 1	21.3802	18.2394	1.1721	5.15906e-96	4.67136e-95
chr1-168074180-168075537	Striatal neurons 2	Ependymal cells	20.617	19.7415	1.04432	6.69317e-63	3.33575e-62
chr1-168095726-168097465	OB neurons 1	OB neurons 2	21.9931	20.7655	1.05909	2.52062e-133	3.97006e-132
chr1-168103103-168103876	Striatal neurons 2	Habenula neurons	23.3167	14.2141	1.63995	8.25401e-63	4.10606e-62
chr1-168126637-168128555	Inferior olivary nucleus neurons	OB neurons 3	22.2696	22.1699	1.00449	2.17356e-86	1.67416e-85
chr1-168135516-168137255	Inferior olivary nucleus neurons	Hindbrain neurons 1	24.522	17.3721	1.41134	2.61199e-74	1.62327e-73
chr1-168168862-168170350	Pituitary cells	Inferior olivary nucleus neurons	30.7801	30.3758	1.0133	3.35507e-133	5.27334e-132
chr1-168184381-168186404	Ependymal cells	Striatal neurons 2	38.2938	31.1074	1.23095	1.03196e-124	1.44497e-123
chr1-168189884-168192319	Cortical projection neurons 3	OB neurons 1	22.2059	21.8256	1.01742	7.22318e-117	9.05765e-116
chr1-168208804-168210732	Ependymal cells	Habenula neurons	22.5103	21.0095	1.0714	1.12302e-106	1.20657e-105
chr1-168244310-168245695	Striatal neurons 2	Ependymal cells	23.4666	23.0786	1.01681	7.85811e-99	7.44469e-98
chr1-168246380-168247594	OB neurons 1	Cortical projection neurons 3	24.7347	16.2497	1.52184	1.36105e-167	3.34967e-166
chr1-168253817-168254345	Ependymal cells	Inferior olivary nucleus neurons	27.3903	10.5507	2.59455	5.8503e-38	1.66528e-37
chr1-168258772-168260330	Ependymal cells	Striatal neurons 2	78.0413	50.6052	1.54205	1.61808e-87	1.27043e-86
chr1-168503847-168505125	Inferior olivary nucleus neurons	Habenula neurons	40.1285	18.793	2.13469	2.52074e-114	3.04749e-113
chr1-168536024-168537861	Inferior olivary nucleus neurons	Ependymal cells	22.4437	16.5624	1.35488	2.21008e-94	1.94953e-93
chr1-168735514-168736795	Striatal neurons 2	Purkinje neurons	31.7247	4.93398	6.41887	1.2227e-62	6.06152e-62
chr1-169110919-169111994	OB neurons 1	OB neurons 2	43.9909	11.4563	3.8374	0	0
chr1-169289367-169290863	Ependymal cells	Dentate gyrus neurons	32.2066	22.4854	1.43214	6.31377e-223	2.91761e-221
chr1-169295023-169295886	Astrocytes	Bergmann glia	35.6202	27.1947	1.3097	0	0
chr1-169311734-169313670	Oligodendrocyte progenitor cells	Astrocytes	46.282	26.6983	1.73324	0	0
chr1-169358470-169360140	Oligodendrocytes	Cerebellum granule neurons	38.7573	37.7616	1.02636	2.98686e-51	1.16762e-50
chr1-169574557-169576882	Striatal neurons 2	OB neurons 1	38.205	37.6397	1.01501	1.39302e-307	1.54673e-305
chr1-169755515-169756451	Bergmann glia	Astrocytes	36.2563	32.9807	1.09929	0	0
chr1-169761439-169762365	Ependymal cells	Astrocytes	22.992	16.859	1.36356	1.24144e-78	8.34127e-78
chr1-169796203-169797515	Unipolar brush cells	Cerebellum granule neurons	32.4489	32.0846	1.01135	1.32758e-27	2.82344e-27
chr1-169937326-169938859	Ependymal cells	Vascular leptomeningeal cells	21.0691	17.9392	1.17437	4.05869e-90	3.32582e-89
chr1-170001697-170003344	Ependymal cells	Cerebellum granule neurons	65.0033	49.3821	1.31627	4.94073e-82	3.53003e-81
chr1-170042209-170043251	Ependymal cells	Microglia	40.5681	20.3553	1.99251	7.67284e-26	1.54422e-25
chr1-170082643-170083572	Unipolar brush cells	Microglia	22.1942	16.4701	1.34734	2.83087e-28	6.14423e-28
chr1-170119997-170121284	Ependymal cells	Choroid plexus epithelial cells	33.1353	23.8838	1.3872	1.29294e-45	4.44711e-45
chr1-170158907-170160032	Ependymal cells	Cortical projection neurons 2	33.0087	9.71042	3.39685	3.84609e-65	2.00582e-64
chr1-170214476-170215445	Inferior olivary nucleus neurons	Striatal neurons 2	32.0254	16.0154	1.99904	3.533e-102	3.53629e-101
chr1-170228824-170231353	Astrocytes	Bergmann glia	36.0745	31.6869	1.13842	0	0
chr1-170252007-170252618	Bergmann glia	Astrocytes	32.2189	11.122	2.89515	1.0516e-206	4.06058e-205
chr1-170272988-170275149	Microglia	Bergmann glia	25.549	18.1097	1.41056	2.78277e-144	5.07864e-143
chr1-170305184-170306850	Microglia	OB neurons 2	33.2489	17.7517	1.87251	2.14251e-185	6.49993e-184
chr1-170308146-170309422	Microglia	Astrocytes	22.8901	14.4095	1.58813	1.24158e-163	2.90483e-162
chr1-170316968-170318168	Inferior olivary nucleus neurons	Dentate gyrus neurons	21.7354	16.4425	1.3217	3.9615e-111	4.56104e-110
chr1-170319058-170320542	Striatal neurons 2	Striatal neurons 1	23.8428	14.0233	1.69972	1.48462e-105	1.56811e-104
chr1-170365846-170366625	Cerebellum interneurons	Purkinje neurons	25.7828	8.22502	3.13208	1.83837e-166	4.45345e-165
chr1-170415703-170417699	Cerebellum interneurons	Striatal neurons 2	37.3768	35.9314	1.04021	3.06676e-45	1.04509e-44
chr1-170471646-170473050	Oligodendrocytes	Microglia	31.0105	26.0303	1.19125	1.38688e-154	2.9e-153
chr1-170501620-170502727	Oligodendrocytes	Ependymal cells	24.9729	22.467	1.11149	1.9676e-191	6.4197e-190
chr1-170536561-170537921	Microglia	Interbrain and midbrain neurons 1	37.8894	4.76934	7.92985	1.87404e-310	2.14386e-308
chr1-170555671-170556529	Microglia	Hindbrain neurons 1	21.4302	8.61307	2.48638	5.85738e-150	1.15121e-148
chr1-170677444-170678791	Inferior olivary nucleus neurons	Striatal neurons 1	20.9855	18.5711	1.12994	8.50184e-164	1.99198e-162
chr1-170694592-170696963	Microglia	Ependymal cells	40.8718	40.0684	1.02005	1.56913e-56	6.87069e-56
chr1-170712357-170713927	Ependymal cells	Choroid plexus epithelial cells	37.3168	26.0569	1.43196	2.83359e-19	4.54778e-19
chr1-170725910-170726411	Microglia	OB neurons 2	20.0914	2.27908	8.78147	7.9595e-205	3.00316e-203
chr1-170728267-170730113	Microglia	Ependymal cells	39.952	18.1086	2.20557	9.903e-136	1.61089e-134
chr1-170734772-170736550	Inferior olivary nucleus neurons	Interbrain and midbrain neurons 2	41.4653	28.5287	1.4533	2.81605e-178	7.83037e-177
chr1-170824974-170826833	Microglia	Choroid plexus epithelial cells	58.6916	16.2788	3.60381	0	0
chr1-170860315-170862483	Cerebellum granule neurons	Hindbrain neurons 1	40.3789	39.7755	1.01517	8.31279e-85	6.22728e-84
chr1-170864122-170864986	Unipolar brush cells	Cerebellum granule neurons	25.127	22.0765	1.13812	9.96553e-34	2.53358e-33
chr1-170865346-170866457	Pituitary cells	Microglia	37.988	34.2847	1.10799	8.14128e-52	3.22294e-51
chr1-170871765-170873648	Cerebellum granule neurons	Microglia	45.8908	42.3544	1.08348	5.03663e-79	3.41023e-78
chr1-170886749-170887250	Microglia	Interbrain and midbrain neurons 1	20.4296	2.18925	9.2939	2.06482e-212	8.53129e-211
chr1-170891607-170893214	Microglia	Purkinje neurons	28.3395	14.6576	1.9328	1.87693e-152	3.81922e-151
chr1-170929202-170931220	Pituitary cells	Cerebellum granule neurons	62.55	58.5768	1.06782	4.6945e-60	2.21005e-59
chr1-170938043-170939803	Astrocytes	Cerebellum granule neurons	38.1876	37.1556	1.02777	1.00271e-56	4.40797e-56
chr1-170956718-170957317	Microglia	Oligodendrocytes	20.0348	15.7104	1.27508	4.33877e-226	2.07901e-224
chr1-170977207-170979984	Striatal neurons 2	Ependymal cells	56.8909	38.7233	1.46905	2.42954e-43	7.91495e-43
chr1-171016569-171017854	OB neurons 1	Choroid plexus epithelial cells	36.0001	32.829	1.09657	0	0
chr1-171020461-171021856	Striatal neurons 2	Habenula neurons	40.3272	39.6164	1.01794	1.18432e-257	7.98652e-256
chr1-171022193-171024149	Ependymal cells	Striatal neurons 2	69.0617	42.5691	1.6222	0	0
chr1-171048292-171048856	Inferior olivary nucleus neurons	Striatal neurons 2	23.0773	15.5592	1.48289	2.93083e-13	3.73209e-13
chr1-171048866-171050484	Microglia	Habenula neurons	39.6919	38.7596	1.02405	9.05926e-35	2.36945e-34
chr1-171061680-171062830	Microglia	Purkinje neurons	37.5665	4.92606	7.61265	1.15215e-310	1.31982e-308
chr1-171073993-171076379	Oligodendrocytes	Microglia	75.6936	45.7081	1.65588	2.50879e-165	5.99086e-164
chr1-171077688-171078975	Oligodendrocytes	Oligodendrocyte progenitor cells	37.0957	16.343	2.26904	9.32128e-184	2.77294e-182
chr1-171079002-171079985	Oligodendrocytes	Choroid plexus epithelial cells	23.5371	11.7591	2.00075	2.26894e-132	3.52433e-131
chr1-171089456-171091377	OB neurons 2	Oligodendrocytes	32.4893	31.5177	1.03081	2.87362e-99	2.74254e-98
chr1-171097342-171098944	Pituitary cells	Cerebellum granule neurons	41.4754	36.5792	1.13382	3.71795e-59	1.71898e-58
chr1-171108060-171109638	Ependymal cells	Cerebellum granule neurons	59.5498	46.8301	1.27156	1.03331e-70	6.00718e-70
chr1-171114893-171115845	Inferior olivary nucleus neurons	Unipolar brush cells	40.8817	34.3452	1.19026	2.14131e-42	6.81715e-42
chr1-171121355-171123024	Cerebellum granule neurons	Inferior olivary nucleus neurons	31.0059	28.821	1.07578	1.73073e-29	3.89417e-29
chr1-171155660-171158136	Striatal neurons 2	Cerebellum granule neurons	66.2468	58.2482	1.13729	1.40827e-88	1.12472e-87
chr1-171172294-171174103	Choroid plexus epithelial cells	Hindbrain neurons 1	34.5409	29.5469	1.16896	9.1385e-29	2.01265e-28
chr1-171187646-171189598	Unipolar brush cells	Cerebellum interneurons	68.1143	39.7188	1.71473	1.10465e-105	1.16874e-104
chr1-171207038-171208652	Hindbrain neurons 1	Cerebellum interneurons	29.1163	24.8464	1.17178	1.17169e-151	2.35681e-150
chr1-171217139-171218122	Microglia	Striatal neurons 2	24.5008	3.62181	6.74894	3.91744e-230	1.95198e-228
chr1-171238061-171240504	Microglia	Unipolar brush cells	56.4823	51.3158	1.10066	1.02159e-113	1.22357e-112
chr1-171264734-171265686	Microglia	Endothelial cells	22.2882	20.1677	1.10509	3.11232e-173	8.17846e-172
chr1-171267020-171268333	Microglia	Endothelial cells	32.7013	26.498	1.23401	0	0
chr1-171268990-171270146	Microglia	Endothelial cells	30.4897	9.38045	3.24795	1.24011e-308	1.39149e-306
chr1-171278516-171279439	Microglia	Purkinje neurons	28.1452	4.55758	6.16413	8.70208e-290	8.25462e-288
chr1-171287266-171287925	Ependymal cells	Microglia	30.1592	5.58688	5.39035	7.86359e-47	2.78143e-46
chr1-171329913-171332132	Microglia	Pituitary cells	56.734	50.402	1.12561	2.53426e-114	3.06339e-113
chr1-171444426-171445568	Unipolar brush cells	Microglia	22.3789	21.8016	1.02647	6.30924e-183	1.85723e-181
chr1-171446463-171447017	Microglia	Cortical projection neurons 3	25.9867	3.21823	8.05293	2.27992e-252	1.44921e-250
chr1-171458481-171459467	Microglia	Interneurons 2	24.658	5.76547	4.27117	7.0359e-213	2.92089e-211
chr1-171500545-171501439	Inferior olivary nucleus neurons	Unipolar brush cells	23.4307	18.6376	1.25703	4.77206e-62	2.33778e-61
chr1-171807504-171808389	Choroid plexus epithelial cells	Astrocytes	25.5824	5.61149	4.55261	3.72904e-75	2.35255e-74
chr1-171843534-171844058	Ependymal cells	Habenula neurons	22.8206	8.27071	2.75708	2.10473e-36	5.74847e-36
chr1-171853549-171855732	Ependymal cells	Oligodendrocyte progenitor cells	45.9925	35.0526	1.31201	4.67085e-109	5.20632e-108
chr1-171892023-171893195	Oligodendrocyte progenitor cells	Bergmann glia	32.478	17.4847	1.85702	1.31304e-210	5.31908e-209
chr1-171909807-171910906	Pituitary cells	Oligodendrocytes	51.4073	27.2623	1.88533	2.10307e-41	6.53444e-41
chr1-171953730-171955025	Unipolar brush cells	Astrocytes	22.5682	22.0595	1.02305	4.2894e-33	1.07178e-32
chr1-171975354-171976779	Unipolar brush cells	Bergmann glia	42.3166	38.154	1.10907	3.21267e-76	2.06605e-75
chr1-171999781-172002201	Choroid plexus epithelial cells	Purkinje neurons	26.5881	14.5238	1.83009	5.75088e-47	2.04151e-46
chr1-172016400-172016910	Ependymal cells	Unipolar brush cells	20.2538	5.23302	3.86491	2.01735e-20	3.37855e-20
chr1-172033244-172035242	Unipolar brush cells	Inferior olivary nucleus neurons	53.0322	52.9089	1.00233	9.38737e-88	7.39802e-87
[truncated: 35,506 more rows]

## Sheet: Supplementary Table 4
Supplementary Table 4. Differentially expressed exons across sub-clusters within each main cell type.
Cell sub-cluster ID	Gene name	Exon ID	Q-value	Fold change	TPM in max sub-cluster
Astrocytes_1	Gm43984	ENSMUSG00000108238.2-ENSMUSE00001369734.2	8.53166e-11	2.26932	55.0169
Astrocytes_10	Ndst3	ENSMUSG00000027977.16-ENSMUSE00001349565.2	4.32288e-68	7.38774	84.1766
Astrocytes_10	Shroom3	ENSMUSG00000029381.17-ENSMUSE00001361476.2	2.87216e-61	2.49997	83.7307
Astrocytes_10	Shroom3	ENSMUSG00000029381.17-ENSMUSE00001358851.2	1.44312e-53	7.1884	63.3761
Astrocytes_10	Lgr6	ENSMUSG00000042793.14-ENSMUSE00000730521.3	5.55067e-39	2.43259	69.887
Astrocytes_10	Cacna2d3	ENSMUSG00000021991.10-ENSMUSE00001428396.2	2.90369e-38	2.89981	64.7393
Astrocytes_11	Crym	ENSMUSG00000030905.6-ENSMUSE00000724620.2	1.78506e-288	58.1385	514.416
Astrocytes_11	Crym	ENSMUSG00000030905.6-ENSMUSE00000497699.4	9.95353e-78	18.6347	159.508
Astrocytes_11	Tox2	ENSMUSG00000074607.12-ENSMUSE00000733019.2	2.13794e-17	5.28296	71.9112
Astrocytes_11	Six3os1	ENSMUSG00000093460.10-ENSMUSE00000946931.2	2.52407e-17	2.9329	64.3704
Astrocytes_11	Six3os1	ENSMUSG00000093460.10-ENSMUSE00001033578.2	4.13081e-17	5.06364	61.7927
Astrocytes_11	Gm10419	ENSMUSG00000072769.7-ENSMUSE00001354275.2	4.84359e-15	2.25327	60.4651
Astrocytes_11	Raver2	ENSMUSG00000035275.15-ENSMUSE00000752835.2	4.94477e-14	2.09383	72.6052
Astrocytes_11	Spred3	ENSMUSG00000037239.9-ENSMUSE00000755437.2	1.05446e-09	2.15692	59.6997
Astrocytes_11	2700081O15Rik	ENSMUSG00000053080.11-ENSMUSE00001321566.2	4.59199e-08	2.32814	63.0562
Astrocytes_12	Adcy1	ENSMUSG00000020431.6-ENSMUSE00000581143.3	1.06015e-80	3.6238	394.79
Astrocytes_12	Cbln3	ENSMUSG00000040380.15-ENSMUSE00000513239.6	1.38814e-33	3.23498	181.384
Astrocytes_12	Ddn	ENSMUSG00000059213.8-ENSMUSE00000494730.8	2.57832e-33	2.35596	136.961
Astrocytes_12	Caln1	ENSMUSG00000060371.13-ENSMUSE00000687347.4	1.23975e-30	2.24494	193.044
Astrocytes_12	Cplx2	ENSMUSG00000025867.9-ENSMUSE00000682417.3	5.07503e-30	2.65655	301.29
Astrocytes_12	Fat2	ENSMUSG00000055333.15-ENSMUSE00000579753.4	5.48311e-25	2.51128	87.7636
Astrocytes_12	Diras2	ENSMUSG00000047842.8-ENSMUSE00000409549.8	3.22435e-23	2.3281	140.796
Astrocytes_12	Kcnc1	ENSMUSG00000058975.8-ENSMUSE00000634675.5	4.3378e-22	2.43054	156.975
Astrocytes_12	Bsn	ENSMUSG00000032589.15-ENSMUSE00000469753.3	1.23104e-18	2.1634	157.557
Astrocytes_12	Shank1	ENSMUSG00000038738.16-ENSMUSE00000674880.3	7.63596e-18	2.01729	95.5481
Astrocytes_12	Kif5c	ENSMUSG00000026764.16-ENSMUSE00000762131.2	4.65645e-17	2.78069	132.738
Astrocytes_12	Dynll2	ENSMUSG00000020483.15-ENSMUSE00000674840.2	3.26412e-16	2.27512	155.09
Astrocytes_12	Camk2a	ENSMUSG00000024617.17-ENSMUSE00000702375.2	4.89088e-16	2.18859	137.099
Astrocytes_12	Cadm3	ENSMUSG00000005338.15-ENSMUSE00000687102.3	4.85635e-14	3.07585	121.36
Astrocytes_12	Fat2	ENSMUSG00000055333.15-ENSMUSE00000488246.4	6.54507e-14	3.82381	92.8789
Astrocytes_12	Shank1	ENSMUSG00000038738.16-ENSMUSE00000674884.2	1.87412e-12	2.17664	77.5011
Astrocytes_12	Prepl	ENSMUSG00000024127.16-ENSMUSE00000444047.4	2.54648e-11	2.77931	100.377
Astrocytes_12	Pclo	ENSMUSG00000061601.16-ENSMUSE00000986889.4	7.36177e-10	3.15112	62.9495
Astrocytes_12	Syt2	ENSMUSG00000026452.16-ENSMUSE00000717395.2	3.8015e-09	2.62491	89.2436
Astrocytes_12	Kcnc1	ENSMUSG00000058975.8-ENSMUSE00000634674.2	1.04115e-05	2.62877	73.4516
Astrocytes_12	Ank3	ENSMUSG00000069601.15-ENSMUSE00001253692.2	0.000309003	2.18229	62.1714
Astrocytes_12	Rims3	ENSMUSG00000032890.18-ENSMUSE00000669320.2	0.00343275	3.99441	62.2
Astrocytes_12	Agap1	ENSMUSG00000055013.17-ENSMUSE00001329089.2	0.0155981	2.42537	62.4354
Astrocytes_12	Agap1	ENSMUSG00000055013.17-ENSMUSE00000881561.3	0.0203768	2.53108	62.4354
Astrocytes_13	Nefm	ENSMUSG00000022054.12-ENSMUSE00000265638.5	0	7.26819	2812.52
Astrocytes_13	Opa3	ENSMUSG00000052214.10-ENSMUSE00000394751.10	1.59739e-09	2.31014	67.3506
Astrocytes_13	Phf24	ENSMUSG00000036062.14-ENSMUSE00000424875.3	2.69617e-07	2.18333	59.3914
Astrocytes_14	Adgrb1	ENSMUSG00000034730.18-ENSMUSE00001073325.2	3.05471e-160	12.6997	405.739
Astrocytes_14	Greb1	ENSMUSG00000036523.17-ENSMUSE00000867402.2	8.94529e-68	8.0866	168.606
Astrocytes_14	Tmem44	ENSMUSG00000022537.19-ENSMUSE00000822530.2	3.77453e-52	2.26327	279.931
Astrocytes_14	Adgrb1	ENSMUSG00000034730.18-ENSMUSE00000399616.2	4.57824e-49	7.64776	178.006
Astrocytes_14	Adgrb1	ENSMUSG00000034730.18-ENSMUSE00001333967.2	4.57824e-49	7.64776	178.006
Astrocytes_14	Sema5a	ENSMUSG00000022231.11-ENSMUSE00000649773.3	9.19672e-48	2.34116	126.158
Astrocytes_14	Cdh4	ENSMUSG00000000305.13-ENSMUSE00000779802.2	8.66231e-46	4.80831	148.961
Astrocytes_14	Prss23	ENSMUSG00000039405.8-ENSMUSE00000382946.6	1.57989e-45	12.7426	136.956
Astrocytes_14	Shisa9	ENSMUSG00000022494.16-ENSMUSE00001271690.2	1.35852e-44	3.17901	160.913
Astrocytes_14	Sdk2	ENSMUSG00000041592.17-ENSMUSE00000585571.3	7.13039e-37	3.49074	135.432
Astrocytes_14	Hs3st3a1	ENSMUSG00000047759.7-ENSMUSE00000427861.6	7.4179e-37	4.13307	93.4093
Astrocytes_14	Adgrb1	ENSMUSG00000034730.18-ENSMUSE00001333380.2	7.7101e-37	6.08494	130.223
Astrocytes_14	Zfhx4	ENSMUSG00000025255.19-ENSMUSE00000350467.6	3.25683e-33	2.17302	110.377
Astrocytes_14	Cit	ENSMUSG00000029516.20-ENSMUSE00000763366.2	2.33817e-32	2.45483	162.664
Astrocytes_14	Islr	ENSMUSG00000037206.16-ENSMUSE00001393889.2	3.97101e-31	7.35515	71.9899
Astrocytes_14	Islr	ENSMUSG00000037206.16-ENSMUSE00001395003.2	3.97101e-31	7.35515	71.9899
Astrocytes_14	Prss23	ENSMUSG00000039405.8-ENSMUSE00001380046.2	1.34697e-30	9.62859	103.485
Astrocytes_14	Shisa9	ENSMUSG00000022494.16-ENSMUSE00000897028.3	1.94158e-27	2.5229	107.534
Astrocytes_14	Gria2	ENSMUSG00000033981.15-ENSMUSE00001345295.2	9.91956e-26	2.60132	98.6892
Astrocytes_14	Gldc	ENSMUSG00000024827.11-ENSMUSE00000450511.7	1.24698e-25	2.11409	58.266
Astrocytes_14	Cit	ENSMUSG00000029516.20-ENSMUSE00000810473.2	2.71963e-25	2.01414	69.837
Astrocytes_14	Gria1	ENSMUSG00000020524.17-ENSMUSE00000590672.2	6.18491e-24	2.78713	58.1765
Astrocytes_14	Tshz2	ENSMUSG00000047907.12-ENSMUSE00000679207.3	6.6019e-23	3.27454	59.7295
Astrocytes_14	Slc6a11	ENSMUSG00000030307.9-ENSMUSE00001023142.2	7.826e-20	2.05683	51.2337
Astrocytes_14	Adgrb1	ENSMUSG00000034730.18-ENSMUSE00001439504.2	1.09464e-19	5.54085	71.7979
Astrocytes_14	Zfhx4	ENSMUSG00000025255.19-ENSMUSE00000386485.6	4.76419e-18	3.6502	69.8789
Astrocytes_14	Zfhx4	ENSMUSG00000025255.19-ENSMUSE00000705960.3	4.76419e-18	3.6502	69.8789
Astrocytes_14	Efna5	ENSMUSG00000048915.13-ENSMUSE00000540995.4	4.93626e-18	2.55895	70.3521
Astrocytes_14	Hs3st3b1	ENSMUSG00000070407.6-ENSMUSE00000589402.4	1.21895e-14	3.53961	51.4994
Astrocytes_14	Cit	ENSMUSG00000029516.20-ENSMUSE00000838931.2	1.0117e-13	2.05936	52.247
Astrocytes_14	Ctnnbip1	ENSMUSG00000028988.14-ENSMUSE00000521065.5	3.88418e-12	2.75687	71.5783
Astrocytes_14	Adgrb1	ENSMUSG00000034730.18-ENSMUSE00001335990.2	3.72508e-11	7.70886	72.9245
Astrocytes_14	Adgrb1	ENSMUSG00000034730.18-ENSMUSE00001324390.2	3.72508e-11	7.70886	72.9245
Astrocytes_14	Tmem44	ENSMUSG00000022537.19-ENSMUSE00000559982.4	1.45591e-07	2.32335	96.2708
Astrocytes_14	Fat4	ENSMUSG00000046743.7-ENSMUSE00000592339.2	2.48349e-06	2.14762	61.5972
Astrocytes_14	Slc20a1	ENSMUSG00000027397.15-ENSMUSE00000745219.2	2.4943e-05	2.03983	66.5934
Astrocytes_15	Ttr	ENSMUSG00000061808.5-ENSMUSE00000477272.5	0	101.567	2958.35
Astrocytes_15	Nmur2	ENSMUSG00000037393.3-ENSMUSE00000306971.4	1.42139e-34	2.55186	107.048
Astrocytes_15	Enpp2	ENSMUSG00000022425.17-ENSMUSE00000938077.2	3.89026e-23	5.12445	228.349
Astrocytes_15	Ttr	ENSMUSG00000061808.5-ENSMUSE00000492494.2	7.57293e-17	65.6225	98.4237
Astrocytes_15	Vezt	ENSMUSG00000036099.17-ENSMUSE00000718437.2	1.15233e-16	2.82033	87.6595
Astrocytes_15	Nudt11	ENSMUSG00000073295.5-ENSMUSE00000661001.4	8.65327e-16	2.24708	121.974
Astrocytes_15	Ank3	ENSMUSG00000069601.15-ENSMUSE00001243790.2	7.06108e-14	2.26169	52.1193
Astrocytes_15	Gm45413	ENSMUSG00000109640.2-ENSMUSE00001389356.2	7.52935e-13	4.94084	128.64
Astrocytes_15	Per2	ENSMUSG00000055866.10-ENSMUSE00000541745.5	9.14425e-13	2.10236	77.707
Astrocytes_15	Rnf216	ENSMUSG00000045078.13-ENSMUSE00000648203.3	4.10954e-11	2.1857	78.038
Astrocytes_15	Ficd	ENSMUSG00000053334.7-ENSMUSE00000456921.5	4.37521e-10	2.15351	68.6595
Astrocytes_15	Mef2c	ENSMUSG00000005583.17-ENSMUSE00001347995.2	4.8604e-10	2.37641	55.3272
Astrocytes_15	Ablim2	ENSMUSG00000029095.18-ENSMUSE00000738328.2	1.02677e-08	2.97411	50.8236
Astrocytes_15	Kl	ENSMUSG00000058488.8-ENSMUSE00000507382.4	2.40939e-08	26.9712	56.4211
Astrocytes_15	Ganab	ENSMUSG00000071650.7-ENSMUSE00001460131.2	2.41842e-08	9.60235	69.3968
Astrocytes_15	Gm38190	ENSMUSG00000102302.2-ENSMUSE00001342071.2	2.61227e-08	4.11194	99.3558
Astrocytes_15	Tmem72	ENSMUSG00000048108.14-ENSMUSE00000457249.8	6.68399e-08	5.71183	50.199
Astrocytes_15	Syf2	ENSMUSG00000028821.9-ENSMUSE00000182446.3	8.63463e-08	4.77996	66.4182
Astrocytes_15	Sat1	ENSMUSG00000025283.16-ENSMUSE00000841119.2	1.87527e-07	3.64786	50.4371
Astrocytes_15	E130114P18Rik	ENSMUSG00000048747.15-ENSMUSE00000671996.2	3.5465e-07	2.17548	66.2556
Astrocytes_15	Stard13	ENSMUSG00000016128.15-ENSMUSE00000724961.2	5.37013e-07	2.15003	70.9909
Astrocytes_15	Trip12	ENSMUSG00000026219.15-ENSMUSE00001325031.2	8.61577e-07	2.60244	72.5635
Astrocytes_15	Gm11714	ENSMUSG00000087113.2-ENSMUSE00000792361.2	1.33915e-06	2.39996	60.3704
Astrocytes_15	Gm45793	ENSMUSG00000109150.2-ENSMUSE00001376959.2	1.64803e-06	3.09798	55.0286
Astrocytes_15	Gkap1	ENSMUSG00000021552.8-ENSMUSE00001428565.2	1.67149e-06	2.64515	53.4591
Astrocytes_15	Gm49972	ENSMUSG00000117372.2-ENSMUSE00001453037.2	1.73758e-06	3.92081	57.4467
Astrocytes_15	Smarce1	ENSMUSG00000037935.17-ENSMUSE00000799127.2	2.53431e-06	2.74962	59.8455
Astrocytes_15	Slc38a9	ENSMUSG00000047789.6-ENSMUSE00001424446.2	3.27572e-06	2.14652	62.9609
Astrocytes_15	Ythdc1	ENSMUSG00000035851.15-ENSMUSE00000789641.2	3.57282e-06	2.69169	70.298
Astrocytes_15	Selenon	ENSMUSG00000050989.11-ENSMUSE00000413176.7	4.2544e-06	2.56756	68.9501
Astrocytes_15	Mllt11	ENSMUSG00000053192.10-ENSMUSE00000434271.6	4.72964e-06	2.98999	62.4559
Astrocytes_15	Rabgap1	ENSMUSG00000035437.16-ENSMUSE00001369162.2	5.0892e-06	4.25332	74.7743
Astrocytes_15	Letm1	ENSMUSG00000005299.7-ENSMUSE00000772868.2	5.89667e-06	2.80211	67.9106
Astrocytes_15	Mypopos	ENSMUSG00000086533.3-ENSMUSE00001371251.2	8.13212e-06	3.25935	53.5773
Astrocytes_15	Gm45854	ENSMUSG00000110598.2-ENSMUSE00001393626.2	8.92474e-06	4.23176	80.5219
Astrocytes_15	Gm42508	ENSMUSG00000106536.2-ENSMUSE00001354939.2	9.4029e-06	2.19679	52.0951
Astrocytes_15	Specc1	ENSMUSG00000042331.14-ENSMUSE00001363260.2	1.02043e-05	2.8518	58.6169
Astrocytes_15	Usp4	ENSMUSG00000032612.15-ENSMUSE00001339622.2	1.0859e-05	2.00403	51.427
Astrocytes_15	Fmr1	ENSMUSG00000000838.18-ENSMUSE00000774411.2	1.17383e-05	4.0244	60.8486
Astrocytes_15	Tfg	ENSMUSG00000022757.20-ENSMUSE00000731194.2	2.08845e-05	4.10598	57.6165
Astrocytes_15	Dnm3os	ENSMUSG00000078190.8-ENSMUSE00000973909.2	2.6722e-05	2.33125	53.826
Astrocytes_15	Dnm3os	ENSMUSG00000078190.8-ENSMUSE00000821245.2	2.6722e-05	2.33125	53.826
Astrocytes_15	Pdzd2	ENSMUSG00000022197.17-ENSMUSE00000650000.4	2.74527e-05	2.36276	56.2381
Astrocytes_15	Fbxl20	ENSMUSG00000020883.19-ENSMUSE00000779784.2	3.31011e-05	3.29014	60.5005
Astrocytes_15	Tbc1d32	ENSMUSG00000038122.10-ENSMUSE00000901822.3	3.33279e-05	2.46983	58.975
Astrocytes_15	Prdm2	ENSMUSG00000057637.14-ENSMUSE00000471669.5	4.35344e-05	2.08429	145.834
Astrocytes_15	Avl9	ENSMUSG00000029787.11-ENSMUSE00001365565.2	5.13079e-05	5.81657	64.4645
Astrocytes_15	Rpl3	ENSMUSG00000060036.15-ENSMUSE00001323890.2	5.41284e-05	5.65846	50.5626
Astrocytes_15	Sptbn1	ENSMUSG00000020315.19-ENSMUSE00000662759.3	6.33955e-05	2.0784	71.2408
Astrocytes_15	Mettl6	ENSMUSG00000021891.9-ENSMUSE00000483663.4	0.000109866	2.33024	58.7249
Astrocytes_15	Pigh	ENSMUSG00000021120.12-ENSMUSE00000464497.7	0.000134003	3.51208	69.6014
Astrocytes_15	Gys1	ENSMUSG00000003865.17-ENSMUSE00000674387.5	0.00013808	2.65268	56.7395
Astrocytes_15	Gm20300	ENSMUSG00000111080.2-ENSMUSE00001404544.2	0.000149384	3.40159	96.6126
Astrocytes_15	Marf1	ENSMUSG00000060657.9-ENSMUSE00000563171.3	0.000157716	2.86394	66.1818
Astrocytes_15	Itprid2	ENSMUSG00000027007.17-ENSMUSE00001251568.2	0.000190489	3.89597	90.4799
Astrocytes_15	Itprid2	ENSMUSG00000027007.17-ENSMUSE00001219627.2	0.000190489	3.89597	90.4799
Astrocytes_15	Pld2	ENSMUSG00000020828.14-ENSMUSE00000109852.4	0.000199135	4.13899	56.5589
Astrocytes_15	Znrf2	ENSMUSG00000058446.15-ENSMUSE00000400863.8	0.000224183	3.03064	59.1231
Astrocytes_15	Pibf1	ENSMUSG00000022064.11-ENSMUSE00001435785.2	0.000226905	2.35837	52.7311
Astrocytes_15	Ddx6	ENSMUSG00000032097.11-ENSMUSE00001398721.2	0.000264318	2.35284	50.753
Astrocytes_15	Uba6	ENSMUSG00000035898.14-ENSMUSE00000353166.10	0.000302697	2.27362	53.2766
Astrocytes_15	Golim4	ENSMUSG00000034109.16-ENSMUSE00000757309.2	0.000484478	2.12297	69.0439
Astrocytes_15	Ppm1b	ENSMUSG00000061130.14-ENSMUSE00000691109.4	0.000539773	2.86926	55.5638
Astrocytes_15	Lix1	ENSMUSG00000047786.13-ENSMUSE00001255185.2	0.0005566	2.73942	66.594
Astrocytes_15	Fbxo30	ENSMUSG00000047648.14-ENSMUSE00000331782.4	0.00073079	2.49919	57.6589
Astrocytes_15	Gle1	ENSMUSG00000019715.15-ENSMUSE00000646209.4	0.000752523	2.93053	53.1717
Astrocytes_15	Ogfrl1	ENSMUSG00000026158.12-ENSMUSE00000510278.5	0.00119926	2.30733	71.0036
Astrocytes_15	Mapre1	ENSMUSG00000027479.15-ENSMUSE00000639870.5	0.00121908	2.12621	101.341
Astrocytes_15	Mlf2	ENSMUSG00000030120.15-ENSMUSE00001367992.2	0.0012571	2.83679	73.9755
Astrocytes_15	2700078F05Rik	ENSMUSG00000103722.2-ENSMUSE00001337782.2	0.00208159	2.33958	76.2838
Astrocytes_15	Ncoa3	ENSMUSG00000027678.18-ENSMUSE00000550108.5	0.00224028	4.34164	69.0618
Astrocytes_15	Epc2	ENSMUSG00000069495.13-ENSMUSE00000645448.3	0.00254892	2.89781	69.0517
Astrocytes_15	Ppil4	ENSMUSG00000015757.11-ENSMUSE00000360241.6	0.00260729	2.42302	67.1451
Astrocytes_15	1810013L24Rik	ENSMUSG00000022507.7-ENSMUSE00001438436.2	0.00345744	2.19635	62.1044
Astrocytes_15	Enpp2	ENSMUSG00000022425.17-ENSMUSE00000934249.2	0.00461139	6.68077	56.0041
Astrocytes_15	Hnrnpa3	ENSMUSG00000059005.14-ENSMUSE00000816293.2	0.00520192	2.07926	68.9875
Astrocytes_15	A430033K04Rik	ENSMUSG00000056014.16-ENSMUSE00000431422.9	0.00619763	3.54395	57.7813
Astrocytes_15	Ppfia1	ENSMUSG00000037519.18-ENSMUSE00001379788.2	0.00696549	2.53832	50.5832
Astrocytes_15	Aldh1l1	ENSMUSG00000030088.16-ENSMUSE00000769960.2	0.0084479	3.28631	62.0466
Astrocytes_15	Zfp653	ENSMUSG00000038895.17-ENSMUSE00001404497.2	0.00951963	4.58752	57.084
Astrocytes_15	Tlr3	ENSMUSG00000031639.13-ENSMUSE00000278965.4	0.0104853	3.7582	56.9432
Astrocytes_15	Gbp7	ENSMUSG00000040253.16-ENSMUSE00000375762.11	0.0118055	3.11813	53.7208
Astrocytes_15	Lman2	ENSMUSG00000021484.9-ENSMUSE00000234216.9	0.0134328	2.13281	67.4952
Astrocytes_15	Gm43526	ENSMUSG00000105803.2-ENSMUSE00001351364.2	0.0141314	2.60779	54.3083
Astrocytes_15	Sar1a	ENSMUSG00000020088.11-ENSMUSE00000342639.11	0.0201164	2.81368	60.3297
Astrocytes_15	Pdp2	ENSMUSG00000048371.9-ENSMUSE00000334359.8	0.0437524	2.09041	74.4177
Astrocytes_16	Car8	ENSMUSG00000041261.10-ENSMUSE00000468984.7	0	35.1358	2595.64
Astrocytes_16	Lpgat1	ENSMUSG00000026623.17-ENSMUSE00000590675.4	4.25016e-17	3.00284	194.929
Astrocytes_16	Itpr1	ENSMUSG00000030102.12-ENSMUSE00000406327.5	7.36304e-15	3.45972	110.082
Astrocytes_16	Rgs8	ENSMUSG00000042671.13-ENSMUSE00001327680.2	1.46166e-12	3.36789	106.311
Astrocytes_16	Grm1	ENSMUSG00000019828.14-ENSMUSE00000829580.2	3.53315e-12	3.36221	71.0953
Astrocytes_16	Lrfn5	ENSMUSG00000035653.17-ENSMUSE00000799723.2	1.23685e-11	3.61888	50.9977
Astrocytes_16	Arhgap18	ENSMUSG00000039031.17-ENSMUSE00001408870.2	1.61674e-10	2.10776	55.6894
Astrocytes_16	Calb1	ENSMUSG00000028222.3-ENSMUSE00000177335.3	2.10278e-10	6.1766	117.643
Astrocytes_16	B230362B09Rik	ENSMUSG00000115543.2-ENSMUSE00001435798.2	6.74278e-10	2.33408	88.2686
Astrocytes_16	Kalrn	ENSMUSG00000061751.17-ENSMUSE00000701286.2	1.97933e-09	3.06461	52.8448
Astrocytes_16	Mtss1	ENSMUSG00000022353.11-ENSMUSE00000904276.3	6.48973e-09	3.10497	115.58
Astrocytes_16	Stmn1	ENSMUSG00000028832.12-ENSMUSE00000266665.4	6.65101e-09	5.10705	69.2493
Astrocytes_16	Rgs8	ENSMUSG00000042671.13-ENSMUSE00000689076.2	2.77211e-08	2.69037	79.4248
Astrocytes_16	Hsf1	ENSMUSG00000022556.12-ENSMUSE00001432191.2	6.00011e-08	2.84647	51.9043
Astrocytes_16	Gss	ENSMUSG00000027610.18-ENSMUSE00000759094.2	7.44039e-08	3.661	56.083
Astrocytes_16	Lonrf3	ENSMUSG00000016239.12-ENSMUSE00000206152.4	1.59405e-07	3.18386	81.5903
Astrocytes_16	Tusc3	ENSMUSG00000118664.1-ENSMUSE00001384490.2	3.01142e-07	2.45646	78.4388
Astrocytes_16	Itpr1	ENSMUSG00000030102.12-ENSMUSE00000556748.2	3.29091e-07	3.90492	87.1817
Astrocytes_16	Sub1	ENSMUSG00000022205.16-ENSMUSE00000124373.10	3.85303e-07	2.89686	88.1489
Astrocytes_16	Tfdp2	ENSMUSG00000032411.16-ENSMUSE00000913093.2	5.23324e-07	2.40934	63.8664
Astrocytes_16	Krba1	ENSMUSG00000042810.15-ENSMUSE00000774974.2	1.0035e-06	2.33118	55.1678
Astrocytes_16	Tasor	ENSMUSG00000040651.10-ENSMUSE00001425432.2	1.16783e-06	2.78308	75.2073
Astrocytes_16	Akirin2	ENSMUSG00000028291.8-ENSMUSE00000177919.6	1.80583e-06	3.05771	55.5118
Astrocytes_16	Auts2	ENSMUSG00000029673.20-ENSMUSE00001285175.2	5.00148e-06	2.04078	73.1855
Astrocytes_16	Ppp1r17	ENSMUSG00000002930.7-ENSMUSE00000332284.7	7.90456e-06	11.4829	62.2164
Astrocytes_16	Ywhah	ENSMUSG00000018965.12-ENSMUSE00000246330.8	1.98659e-05	2.99504	92.0943
Astrocytes_16	Cdc73	ENSMUSG00000026361.10-ENSMUSE00001322755.2	2.18734e-05	2.62808	51.7912
Astrocytes_16	Gm45033	ENSMUSG00000108500.2-ENSMUSE00001374042.2	4.43214e-05	3.14054	53.6137
Astrocytes_16	Zfp953	ENSMUSG00000098905.3-ENSMUSE00000507010.7	5.40859e-05	3.58261	51.101
Astrocytes_16	Eps8	ENSMUSG00000015766.15-ENSMUSE00000650739.3	0.000117883	3.38796	50.4663
Astrocytes_16	Arhgef10	ENSMUSG00000071176.11-ENSMUSE00000610058.2	0.000137961	5.71759	51.1693
Astrocytes_16	Itpr1	ENSMUSG00000030102.12-ENSMUSE00000556751.2	0.000142902	2.44079	102.156
Astrocytes_16	Hs2st1	ENSMUSG00000040151.10-ENSMUSE00001346778.2	0.000264096	2.73191	90.2303
Astrocytes_16	Shisa6	ENSMUSG00000053930.14-ENSMUSE00000722715.2	0.000295692	2.41368	55.4609
Astrocytes_16	Ar	ENSMUSG00000046532.9-ENSMUSE00000654517.4	0.000491143	3.61623	56.8083
Astrocytes_16	Mcc	ENSMUSG00000071856.11-ENSMUSE00001363794.2	0.000727679	3.30391	58.3264
Astrocytes_16	Upf3a	ENSMUSG00000038398.9-ENSMUSE00001382578.2	0.00200366	3.15888	56.4922
Astrocytes_16	Ssh2	ENSMUSG00000037926.16-ENSMUSE00000771330.2	0.00831622	3.23105	69.8118
Astrocytes_2	Bicd1	ENSMUSG00000003452.16-ENSMUSE00000837531.3	1.38094e-19	2.03505	58.0177
Astrocytes_5	Sned1	ENSMUSG00000047793.14-ENSMUSE00000693730.3	2.576e-241	2.45842	543.413
Astrocytes_5	Nfasc	ENSMUSG00000026442.15-ENSMUSE00000596776.6	5.59286e-219	2.11443	377.434
Astrocytes_5	Stk32a	ENSMUSG00000039954.10-ENSMUSE00000572620.4	8.83038e-108	2.31219	121.39
Astrocytes_5	Vcan	ENSMUSG00000021614.17-ENSMUSE00000428226.2	3.49146e-98	3.44703	142.553
Astrocytes_5	Grid2	ENSMUSG00000071424.11-ENSMUSE00000864660.2	9.26722e-94	2.40307	177.357
Astrocytes_5	Cyp26b1	ENSMUSG00000063415.13-ENSMUSE00000503772.4	1.142e-91	3.34925	102.694
Astrocytes_5	Vcan	ENSMUSG00000021614.17-ENSMUSE00000680689.2	1.15529e-91	4.71969	146.359
Astrocytes_5	Pax3	ENSMUSG00000004872.16-ENSMUSE00000939353.2	4.34222e-88	3.28782	96.0366
Astrocytes_5	Slc38a1	ENSMUSG00000023169.16-ENSMUSE00001439094.2	1.78367e-85	3.48873	123.324
Astrocytes_5	Stk32a	ENSMUSG00000039954.10-ENSMUSE00001456935.2	1.13298e-80	3.06052	86.2368
Astrocytes_5	Dao	ENSMUSG00000042096.16-ENSMUSE00000869049.2	5.15574e-74	3.0438	82.6282
Astrocytes_5	Cyp26b1	ENSMUSG00000063415.13-ENSMUSE00001366445.2	2.38285e-71	3.35942	80.6097
Astrocytes_5	Gjc3	ENSMUSG00000056966.8-ENSMUSE00000507342.8	1.12814e-56	2.38146	105.615
Astrocytes_5	Tprkb	ENSMUSG00000054226.14-ENSMUSE00001361470.2	3.07196e-55	2.00916	230.885
Astrocytes_5	Slc38a1	ENSMUSG00000023169.16-ENSMUSE00001439525.2	3.39173e-49	2.51549	78.0536
Astrocytes_5	Gm12394	ENSMUSG00000078722.3-ENSMUSE00000675104.2	2.48992e-47	2.57168	84.7809
Astrocytes_5	Ablim2	ENSMUSG00000029095.18-ENSMUSE00000791577.2	2.54969e-42	2.17146	71.0269
Astrocytes_5	Aqp4	ENSMUSG00000024411.12-ENSMUSE00001452928.2	1.2814e-41	2.15431	105.669
Astrocytes_5	Grid2	ENSMUSG00000071424.11-ENSMUSE00000868913.2	2.40803e-41	2.89081	104.624
Astrocytes_5	Zic4	ENSMUSG00000036972.15-ENSMUSE00000940846.2	5.10598e-39	6.78302	55.9377
Astrocytes_5	Sema6d	ENSMUSG00000027200.18-ENSMUSE00000661678.2	3.13808e-37	2.00964	163.285
Astrocytes_5	Cnpy1	ENSMUSG00000044681.20-ENSMUSE00000751118.2	2.41991e-36	2.29853	50.7647
Astrocytes_5	1700047M11Rik	ENSMUSG00000100147.3-ENSMUSE00001320248.2	3.03299e-33	3.34156	64.4092
Astrocytes_5	Cdk5rap2	ENSMUSG00000039298.17-ENSMUSE00000762259.2	1.29669e-29	2.67011	86.609
Astrocytes_5	Gm45191	ENSMUSG00000108752.2-ENSMUSE00001371762.2	3.90154e-24	2.41149	68.4512
Astrocytes_5	Epha4	ENSMUSG00000026235.15-ENSMUSE00000397352.7	1.51957e-23	2.3514	83.0538
Astrocytes_5	Epha4	ENSMUSG00000026235.15-ENSMUSE00001320922.2	1.99397e-23	2.34208	82.7243
Astrocytes_5	Sema6d	ENSMUSG00000027200.18-ENSMUSE00000661677.2	3.20071e-13	2.53553	61.2129
Astrocytes_7	Tmem132b	ENSMUSG00000070498.4-ENSMUSE00000983323.2	6.07174e-129	2.62237	185.817
Astrocytes_7	Sfrp1	ENSMUSG00000031548.8-ENSMUSE00000256314.9	6.35117e-119	5.69561	127.619
Astrocytes_7	Mki67	ENSMUSG00000031004.9-ENSMUSE00000488447.5	4.01393e-112	35.0484	96.9375
Astrocytes_7	Thbs4	ENSMUSG00000021702.8-ENSMUSE00000120130.4	7.4073e-57	7.97039	59.928
Astrocytes_7	Celsr1	ENSMUSG00000016028.12-ENSMUSE00001038472.3	1.91258e-44	2.02662	62.3676
Astrocytes_8	Meg3	ENSMUSG00000021268.18-ENSMUSE00000726434.2	0	3.35486	1695.76
Astrocytes_8	Meg3	ENSMUSG00000021268.18-ENSMUSE00000734122.2	0	3.24134	4583.66
Astrocytes_8	Snhg11	ENSMUSG00000044349.17-ENSMUSE00000680527.2	3.09387e-260	2.66485	849.175
Astrocytes_8	Meg3	ENSMUSG00000021268.18-ENSMUSE00000814068.2	7.40399e-97	2.89787	285.195
Astrocytes_8	Meg3	ENSMUSG00000021268.18-ENSMUSE00000820490.2	7.34773e-58	2.2873	259.255
Astrocytes_8	Snhg11	ENSMUSG00000044349.17-ENSMUSE00001466200.2	3.54936e-54	3.03213	186.318
Astrocytes_8	Snhg11	ENSMUSG00000044349.17-ENSMUSE00000793849.2	1.90374e-33	2.76413	102.938
Astrocytes_8	Rian	ENSMUSG00000097451.12-ENSMUSE00001252506.3	5.68674e-30	2.14234	107.349
Astrocytes_8	Trank1	ENSMUSG00000062296.9-ENSMUSE00000335373.5	4.79252e-27	2.27219	73.9993
Astrocytes_8	Snhg11	ENSMUSG00000044349.17-ENSMUSE00001466404.2	5.65053e-13	2.44914	63.6672
Astrocytes_9	Myoc	ENSMUSG00000026697.11-ENSMUSE00000329276.4	0	139.161	2403.99
Astrocytes_9	Myoc	ENSMUSG00000026697.11-ENSMUSE00000399579.11	0	8.97099	659.537
Astrocytes_9	Gfap	ENSMUSG00000020932.15-ENSMUSE00000486160.3	0	2.1364	799.192
Astrocytes_9	Plec	ENSMUSG00000022565.16-ENSMUSE00000648413.2	7.40947e-154	2.16644	375.411
Astrocytes_9	Myoc	ENSMUSG00000026697.11-ENSMUSE00000161944.4	1.25116e-145	7.22008	226.878
Astrocytes_9	Gfap	ENSMUSG00000020932.15-ENSMUSE00000647296.3	1.30351e-87	2.06146	154.517
Astrocytes_9	Slc6a6	ENSMUSG00000030096.9-ENSMUSE00000613949.6	5.65446e-78	2.79415	197.087
Astrocytes_9	Nrp2	ENSMUSG00000025969.16-ENSMUSE00001329495.2	3.66342e-51	4.90174	122.024
Astrocytes_9	Disp3	ENSMUSG00000041544.12-ENSMUSE00000667212.3	1.55719e-44	2.91442	148.63
Astrocytes_9	Lrp4	ENSMUSG00000027253.16-ENSMUSE00000406238.2	2.50189e-44	2.15928	118.578
Astrocytes_9	Fxyd6	ENSMUSG00000066705.8-ENSMUSE00001400152.2	4.52072e-29	2.93575	54.4499
Astrocytes_9	Gfap	ENSMUSG00000020932.15-ENSMUSE00000576526.2	3.22991e-17	2.45284	60.5982
Astrocytes_9	Padi2	ENSMUSG00000028927.7-ENSMUSE00000389778.5	2.17345e-16	2.5864	88.5223
Astrocytes_9	Gfap	ENSMUSG00000020932.15-ENSMUSE00000363222.2	2.23532e-15	2.52877	52.8552
Astrocytes_9	Bmpr1a	ENSMUSG00000021796.16-ENSMUSE00000120934.9	3.25009e-13	2.00736	167.485
Astrocytes_9	Gfap	ENSMUSG00000020932.15-ENSMUSE00000908554.2	6.25293e-11	2.1637	64.9029
Astrocytes_9	Gfap	ENSMUSG00000020932.15-ENSMUSE00000513876.2	1.17674e-10	2.1637	64.9029
Astrocytes_9	Il6st	ENSMUSG00000021756.13-ENSMUSE00001314097.2	1.91041e-09	2.03537	128.796
Astrocytes_9	Gclm	ENSMUSG00000028124.16-ENSMUSE00000397688.10	3.36917e-08	2.07992	68.2336
Bergmann glia_1	Adamts10	ENSMUSG00000024299.18-ENSMUSE00000931713.2	0.00583807	2.06607	56.5193
Bergmann glia_2	Meg3	ENSMUSG00000021268.18-ENSMUSE00000734122.2	0	2.17745	2727.51
Bergmann glia_2	Meg3	ENSMUSG00000021268.18-ENSMUSE00000726434.2	8.4137e-157	2.33454	1021.15
Bergmann glia_2	Snhg14	ENSMUSG00000100826.7-ENSMUSE00001328556.2	1.36753e-11	4.86195	56.5131
Bergmann glia_3	Nefm	ENSMUSG00000022054.12-ENSMUSE00000265638.5	2.05607e-263	20.6393	3120.41
Bergmann glia_3	Map2k5	ENSMUSG00000058444.9-ENSMUSE00001402615.2	1.3217e-08	5.90066	160.946
Bergmann glia_3	Nefm	ENSMUSG00000022054.12-ENSMUSE00000366116.5	4.04183e-08	10.1955	198.871
Bergmann glia_3	App	ENSMUSG00000022892.12-ENSMUSE00001429244.2	1.94868e-07	2.684	139.069
Bergmann glia_3	Slitrk5	ENSMUSG00000033214.11-ENSMUSE00000360541.9	8.65778e-07	3.6812	219.082
Bergmann glia_3	Basp1	ENSMUSG00000045763.9-ENSMUSE00000349606.9	1.22357e-06	2.96464	166.773
Bergmann glia_3	Sema6d	ENSMUSG00000027200.18-ENSMUSE00000762743.2	3.13956e-06	2.16186	370.543
Bergmann glia_3	Nup188	ENSMUSG00000052533.15-ENSMUSE00000387211.5	8.73668e-06	3.42428	119.396
Bergmann glia_3	Mirg	ENSMUSG00000097391.9-ENSMUSE00001199185.2	2.2469e-05	3.74774	70.2956
Bergmann glia_3	9330121K16Rik	ENSMUSG00000110249.2-ENSMUSE00001383155.2	6.23349e-05	2.1485	151.749
Bergmann glia_3	Scg2	ENSMUSG00000050711.8-ENSMUSE00000383728.5	6.32139e-05	2.6141	72.7986
Bergmann glia_3	Csrnp3	ENSMUSG00000044647.17-ENSMUSE00000770161.2	8.02765e-05	5.76347	143.56
Bergmann glia_3	Csnk2a1	ENSMUSG00000074698.11-ENSMUSE00000539955.5	8.62577e-05	2.17429	317.797
Bergmann glia_3	Tppp	ENSMUSG00000021573.16-ENSMUSE00000349462.9	0.000114692	2.45516	90.4231
Bergmann glia_3	Mapre2	ENSMUSG00000024277.15-ENSMUSE00000716749.2	0.000237364	2.16354	121.797
Bergmann glia_3	Gda	ENSMUSG00000058624.14-ENSMUSE00000546706.3	0.000239281	2.78935	78.4633
Bergmann glia_3	Smad7	ENSMUSG00000025880.12-ENSMUSE00000404849.5	0.000286183	4.26021	76.6042
Bergmann glia_3	Mutyh	ENSMUSG00000028687.18-ENSMUSE00000836794.2	0.000287569	11.813	84.8587
Bergmann glia_3	Hcfc2	ENSMUSG00000020246.14-ENSMUSE00000665773.3	0.000357458	3.02938	81.2943
Bergmann glia_3	1700025G04Rik	ENSMUSG00000032666.17-ENSMUSE00000689365.3	0.000366875	5.12125	253.67
Bergmann glia_3	Prim1	ENSMUSG00000025395.15-ENSMUSE00000747752.2	0.000473373	33.9872	122.253
Bergmann glia_3	Smg8	ENSMUSG00000020495.14-ENSMUSE00000269184.3	0.000505181	14.7795	79.9348
Bergmann glia_3	Zhx1	ENSMUSG00000022361.15-ENSMUSE00000962897.2	0.000511262	7.57708	79.6684
Bergmann glia_3	Eif3l	ENSMUSG00000033047.6-ENSMUSE00001437771.2	0.000574605	11.1153	139.769
Bergmann glia_3	A530083M17Rik	ENSMUSG00000106024.2-ENSMUSE00001348338.2	0.0005781	4.1368	61.1266
Bergmann glia_3	Hddc2	ENSMUSG00000000295.14-ENSMUSE00000872240.2	0.000583911	6.32186	70.2956
Bergmann glia_3	Arl3	ENSMUSG00000025035.10-ENSMUSE00001460472.2	0.000744928	8.8975	116.474
Bergmann glia_3	Ppp2r3a	ENSMUSG00000043154.16-ENSMUSE00001333339.2	0.000770295	5.63451	135.414
Bergmann glia_3	Hs6st2	ENSMUSG00000062184.12-ENSMUSE00000700849.2	0.000801213	5.92503	129.709
Bergmann glia_3	Ndrg3	ENSMUSG00000027634.15-ENSMUSE00000497492.4	0.000809719	2.08503	192.006
Bergmann glia_3	Gm37067	ENSMUSG00000104416.2-ENSMUSE00001346339.2	0.00117662	16.4207	81.2943
Bergmann glia_3	Dnajc10	ENSMUSG00000027006.14-ENSMUSE00000817184.2	0.00117697	6.39401	91.6246
Bergmann glia_3	Caskin1	ENSMUSG00000033597.10-ENSMUSE00000334093.3	0.00129574	2.69765	211.369
Bergmann glia_3	Chdh	ENSMUSG00000015970.20-ENSMUSE00000512902.4	0.00137707	8.44351	100.985
Bergmann glia_3	Gm43048	ENSMUSG00000105828.2-ENSMUSE00001354368.2	0.00146563	21.422	123.521
Bergmann glia_3	Mical2	ENSMUSG00000038244.15-ENSMUSE00000670759.2	0.00152087	17.7313	137.591
Bergmann glia_3	Thap11	ENSMUSG00000036442.9-ENSMUSE00000227044.9	0.00181789	43.7361	103.465
Bergmann glia_3	Cpe	ENSMUSG00000037852.9-ENSMUSE00000488222.7	0.00184077	2.88177	162.412
Bergmann glia_3	Patz1	ENSMUSG00000020453.18-ENSMUSE00000759832.2	0.00192734	21.7653	96.9595
Bergmann glia_3	Gm12696	ENSMUSG00000084159.2-ENSMUSE00000720819.2	0.00222869	2.2943	77.3479
Bergmann glia_3	Arcn1	ENSMUSG00000032096.17-ENSMUSE00000637376.5	0.00229589	4.99686	118.778
Bergmann glia_3	Phf2	ENSMUSG00000038025.9-ENSMUSE00000426591.8	0.00257306	3.37058	122.777
Bergmann glia_3	Rab6a	ENSMUSG00000030704.15-ENSMUSE00000671939.2	0.00287097	2.05579	238.386
Bergmann glia_3	Ralbp1	ENSMUSG00000024096.18-ENSMUSE00000479234.9	0.00322938	4.9233	125.792
Bergmann glia_3	1700071M16Rik	ENSMUSG00000090307.8-ENSMUSE00000888963.2	0.00324525	2.19507	195.863
Bergmann glia_3	Cox7c	ENSMUSG00000017778.15-ENSMUSE00000791321.2	0.00371819	2.4933	79.9348
Bergmann glia_3	Rnf13	ENSMUSG00000036503.14-ENSMUSE00001347856.2	0.00519699	10.1263	89.5405
Bergmann glia_3	B230369F24Rik	ENSMUSG00000086350.2-ENSMUSE00000839770.2	0.00602018	9.4065	125.792
Bergmann glia_3	Spag5	ENSMUSG00000002055.10-ENSMUSE00000752163.2	0.0064361	2.96585	125.792
Bergmann glia_3	Stard8	ENSMUSG00000031216.14-ENSMUSE00000332723.9	0.00649843	2.39659	122.253
Bergmann glia_3	Zfp874b	ENSMUSG00000059839.10-ENSMUSE00000463783.7	0.00668804	6.30753	138.708
Bergmann glia_3	Plxna4	ENSMUSG00000029765.13-ENSMUSE00000831608.3	0.00685123	2.03423	50.0934
Bergmann glia_3	Ankrd52	ENSMUSG00000014498.10-ENSMUSE00000396376.2	0.00741226	5.12606	159.337
Bergmann glia_3	Eno2	ENSMUSG00000004267.17-ENSMUSE00000651495.3	0.00777042	7.70143	93.8589
Bergmann glia_3	Dido1	ENSMUSG00000038914.16-ENSMUSE00000224519.4	0.00786798	2.39746	82.1286
Bergmann glia_3	Gm42732	ENSMUSG00000107331.2-ENSMUSE00001358726.2	0.00900837	2.84375	66.3903
Bergmann glia_3	Scrn3	ENSMUSG00000008226.15-ENSMUSE00000756171.2	0.00926807	3.93002	80.7632
Bergmann glia_3	Nell2	ENSMUSG00000022454.18-ENSMUSE00000899104.3	0.00942866	3.41756	78.3334
Bergmann glia_3	Sfrp1	ENSMUSG00000031548.8-ENSMUSE00000256314.9	0.00990853	7.42035	75.1027
Bergmann glia_3	Kmt2c	ENSMUSG00000038056.16-ENSMUSE00001016553.2	0.00994885	2.44804	170.743
Bergmann glia_3	Amigo1	ENSMUSG00000050947.10-ENSMUSE00000460643.6	0.0106817	2.59893	69.6661
Bergmann glia_3	Bptf	ENSMUSG00000040481.18-ENSMUSE00000803540.2	0.01168	8.89465	81.2943
Bergmann glia_3	Kcnc1	ENSMUSG00000058975.8-ENSMUSE00000849308.3	0.0124016	3.11707	82.2961
Bergmann glia_3	Prodh	ENSMUSG00000003526.13-ENSMUSE00001447059.2	0.0125905	2.01886	173.572
Bergmann glia_3	Spring1	ENSMUSG00000032840.8-ENSMUSE00000459574.7	0.0126098	4.24515	70.2956
Bergmann glia_3	Morf4l1	ENSMUSG00000062270.15-ENSMUSE00001331302.2	0.012958	2.89697	95.0154
Bergmann glia_3	Eno2	ENSMUSG00000004267.17-ENSMUSE00000753997.2	0.0129944	6.05695	93.8589
Bergmann glia_3	Polr3k	ENSMUSG00000038628.9-ENSMUSE00000385336.10	0.0132399	2.08939	67.6372
Bergmann glia_3	Atxn7l1	ENSMUSG00000020564.18-ENSMUSE00000444258.6	0.0136834	4.20153	67.5156
Bergmann glia_3	Psmc6	ENSMUSG00000021832.9-ENSMUSE00001005558.3	0.0139677	6.50315	102.798
Bergmann glia_3	Srp19	ENSMUSG00000014504.17-ENSMUSE00000821598.2	0.0140417	9.03817	132.781
Bergmann glia_3	Zfp189	ENSMUSG00000039634.13-ENSMUSE00000380370.8	0.0140417	2.70206	63.5652
Bergmann glia_3	Hspa8	ENSMUSG00000015656.18-ENSMUSE00000766660.2	0.014064	4.45212	72.5695
Bergmann glia_3	Atp6v0c	ENSMUSG00000024121.14-ENSMUSE00000813187.2	0.0144015	4.31686	53.2899
Bergmann glia_3	Scg2	ENSMUSG00000050711.8-ENSMUSE00001331039.2	0.014429	2.15741	51.0905
Bergmann glia_3	Drg2	ENSMUSG00000020537.10-ENSMUSE00000364623.5	0.0146206	3.70982	87.276
Bergmann glia_3	Rab23	ENSMUSG00000004768.15-ENSMUSE00000834799.2	0.0147445	3.17751	61.1266
Bergmann glia_3	Armc1	ENSMUSG00000027599.10-ENSMUSE00000344971.11	0.0147696	2.72038	114.757
Bergmann glia_3	Gm16147	ENSMUSG00000090078.3-ENSMUSE00000858806.3	0.0149579	2.2795	79.0153
Bergmann glia_3	Prrc2b	ENSMUSG00000039262.17-ENSMUSE00000695477.2	0.0159551	3.58344	183.689
Bergmann glia_3	Sptlc1	ENSMUSG00000021468.9-ENSMUSE00000906632.3	0.0161575	2.7298	79.6684
Bergmann glia_3	Nap1l1	ENSMUSG00000058799.17-ENSMUSE00001411002.2	0.016461	2.80188	133.69
Bergmann glia_3	Gm13179	ENSMUSG00000086018.8-ENSMUSE00000732115.2	0.0166476	2.2127	52.5671
Bergmann glia_3	Reps1	ENSMUSG00000019854.18-ENSMUSE00000750621.2	0.0186643	4.54673	181.765
Bergmann glia_3	Olfm1	ENSMUSG00000026833.19-ENSMUSE00000398869.5	0.0187732	3.27187	138.619
Bergmann glia_3	Zfp623	ENSMUSG00000050846.10-ENSMUSE00000405661.8	0.0191377	4.84794	56.4244
Bergmann glia_3	Ttll7	ENSMUSG00000036745.16-ENSMUSE00000360617.8	0.0194689	3.13799	75.7499
Bergmann glia_3	Hectd1	ENSMUSG00000035247.17-ENSMUSE00001409514.2	0.0208744	2.21254	105.005
Bergmann glia_3	Abca1	ENSMUSG00000015243.5-ENSMUSE00000370795.3	0.0212976	2.38659	59.8888
Bergmann glia_3	Kptn	ENSMUSG00000006021.6-ENSMUSE00000384375.6	0.0215162	24.9245	79.9348
Bergmann glia_3	Lrp1	ENSMUSG00000040249.16-ENSMUSE00000275651.2	0.0215208	2.55558	51.2754
Bergmann glia_3	Cand1	ENSMUSG00000020114.13-ENSMUSE00000371169.7	0.021523	3.80125	87.3093
Bergmann glia_3	Syne1	ENSMUSG00000096054.4-ENSMUSE00000330633.4	0.023337	7.40726	108.354
Bergmann glia_3	Akirin1	ENSMUSG00000023075.10-ENSMUSE00000662155.4	0.0235296	5.8034	139.707
Bergmann glia_3	Cep63	ENSMUSG00000032534.19-ENSMUSE00000863914.2	0.0235327	3.21194	70.2956
Bergmann glia_3	Cmas	ENSMUSG00000030282.15-ENSMUSE00000365873.8	0.0239207	5.50423	108.598
Bergmann glia_3	Serpini1	ENSMUSG00000027834.16-ENSMUSE00000483075.5	0.0243404	2.55449	53.5146
Bergmann glia_3	Rab2a	ENSMUSG00000047187.10-ENSMUSE00000177233.8	0.0249465	3.59265	108.576
Bergmann glia_3	Gm37274	ENSMUSG00000103285.2-ENSMUSE00001338004.2	0.0253671	2.72292	118.205
Bergmann glia_3	Azin1	ENSMUSG00000037458.16-ENSMUSE00000231222.4	0.0254557	7.71888	57.8705
Bergmann glia_3	Mff	ENSMUSG00000026150.15-ENSMUSE00001329062.2	0.0255944	2.55802	127.13
Bergmann glia_3	Palm	ENSMUSG00000035863.15-ENSMUSE00000382235.2	0.0264875	5.57862	88.2457
Bergmann glia_3	Hhip	ENSMUSG00000064325.5-ENSMUSE00000469974.4	0.0265796	2.97315	108.272
Bergmann glia_3	Pcdhga2	ENSMUSG00000103332.2-ENSMUSE00001339933.2	0.0268618	2.0596	60.7559
Bergmann glia_3	Fgf1	ENSMUSG00000036585.17-ENSMUSE00000777274.2	0.0283337	3.79961	109.928
Bergmann glia_3	Amigo1	ENSMUSG00000050947.10-ENSMUSE00000670777.2	0.0284053	2.59893	69.6661
Bergmann glia_3	Gm17477	ENSMUSG00000084917.4-ENSMUSE00000910270.3	0.0284089	2.33545	87.0477
Bergmann glia_3	Mvb12b	ENSMUSG00000038740.10-ENSMUSE00001340975.2	0.0289822	2.18258	85.0459
Bergmann glia_3	Tmem240	ENSMUSG00000084845.10-ENSMUSE00000952349.2	0.0300746	5.12005	55.323
Bergmann glia_3	Bub3	ENSMUSG00000066979.7-ENSMUSE00001377972.2	0.0301372	11.4625	87.5573
Bergmann glia_3	Mtus2	ENSMUSG00000029651.17-ENSMUSE00000589347.3	0.0302509	18.9298	72.9229
Bergmann glia_3	Mtus2	ENSMUSG00000029651.17-ENSMUSE00000749515.2	0.0302509	18.9298	72.9229
Bergmann glia_3	Nt5c3	ENSMUSG00000029780.15-ENSMUSE00000654481.3	0.0316795	7.01699	88.6846
[truncated: 29,613 more rows]

## Sheet: Supplementary Table 5
Supplementary Table 5. Validation of EasySci-RNA subclusters using integration analysis.
[truncated: 360 more rows]

[truncated: 16 more sheets: Supplementary Table 6, Supplementary Table 7, Supplementary Table 8, Supplementary Table 9, Supplementary Table 10, Supplementary Table 11, Supplementary Table 12, Supplementary Table 13, Supplementary Table 14, Supplementary Table 15, Supplementary Table 16, Supplementary Table 17, Supplementary Table 18, Supplementary Table 19, Supplementary Table 20, Supplementary Table 21]
